# Supplementary material for: Grapevine (Vitis vinifera) responses to salt stress and alkali stress: transcriptional and metabolic profiling
Source: BMC Plant Biol. 2022 Nov 14;22:528. doi: 10.1186/s12870-022-03907-z (PMC9661776; doi:10.1186/s12870-022-03907-z)
Supplement: Supplementary file 5 — Additional file 5: Table S4. The DEGs related to ion transport. [file 12870_2022_3907_MOESM5_ESM.xlsx]

## Sheet: Sheet1
#ID	T1-1_FPKM	T1-2_FPKM	T1-3_FPKM	T2-1_FPKM	T2-2_FPKM	T2-3_FPKM	ck-1_FPKM	ck-2_FPKM	ck-3_FPKM	ck-1_ck-2_ck-3_vs_T1-1_T1-2_T1-3_DESeq2_FDR	ck-1_ck-2_ck-3_vs_T1-1_T1-2_T1-3_DESeq2_log2FC	ck-1_ck-2_ck-3_vs_T1-1_T1-2_T1-3_DESeq2_(FDR_0.05_FC_1.5)_regulated	ck-1_ck-2_ck-3_vs_T2-1_T2-2_T2-3_DESeq2_FDR	ck-1_ck-2_ck-3_vs_T2-1_T2-2_T2-3_DESeq2_log2FC	ck-1_ck-2_ck-3_vs_T2-1_T2-2_T2-3_DESeq2_(FDR_0.05_FC_1.5)_regulated	COG_class	COG_class_annotation	GO_annotation	KEGG_annotation	KEGG_pathway_annotation	KOG_class	KOG_class_annotation	Pfam_annotation	Swiss_Prot_annotation	eggNOG_class	eggNOG_class_annotation	NR_annotation	GO_second_level_annotation
VIT_11s0016g04750	1.09583	1.20366	1.30534	1.7127	2.57293	2.15403	0.743618	0.559464	0.675686	5.74488e-05	0.770773	up	5.36231e-20	1.61872	up	[T]	Signal transduction mechanisms	Molecular Function: inward rectifier potassium channel activity (GO:0005242);; Biological Process: response to water deprivation (GO:0009414);; Biological Process: response to salt stress (GO:0009651);; Cellular Component: integral component of membrane (GO:0016021);; Biological Process: regulation of ion transmembrane transport (GO:0034765);; Molecular Function: identical protein binding (GO:004…	K21867|0.0e+00|vvi:100266175|K21867 potassium channel | (RefSeq) k1.1; potassium channel AKT1	--	[PT]	Inorganic ion transport and metabolism;; Signal transduction mechanisms	Ion transport protein	Potassium channel AKT1 OS=Arabidopsis thaliana OX=3702 GN=AKT1 PE=1 SV=2	--	--	unnamed protein product, partial [Vitis vinifera]	biological process: cellular process (GO:0009987);; biological process: single-organism process (GO:0044699);; biological process: localization (GO:0051179);; biological process: biological regulation (GO:0065007);; molecular function: transporter activity (GO:0005215);; molecular function: molecular transducer activity (GO:0060089);; biological process: response to stimulus (GO:0050896);; cellul…
VIT_11s0103g00010	5.46611	5.05938	5.55257	2.29675	2.61631	1.92285	2.953	2.82576	3.25006	6.21316e-09	0.757599	up	0.0204971	-0.411105	normal	--	--	Cellular Component: plasma membrane (GO:0005886);; Molecular Function: cation transmembrane transporter activity (GO:0008324);; Molecular Function: sodium ion transmembrane transporter activity (GO:0015081);; Cellular Component: integral component of membrane (GO:0016021);;	--	--	[P]	Inorganic ion transport and metabolism	Cation transport protein	Sodium transporter HKT1 OS=Arabidopsis thaliana OX=3702 GN=HKT1 PE=1 SV=1	P	Inorganic ion transport and metabolism	unnamed protein product, partial [Vitis vinifera]	cellular component: cell (GO:0005623);; cellular component: membrane (GO:0016020);; cellular component: cell part (GO:0044464);; biological process: localization (GO:0051179);; molecular function: transporter activity (GO:0005215);; cellular component: membrane part (GO:0044425)
VIT_14s0030g00710	12.9849	13.5751	12.7864	14.7136	17.1306	17.1024	10.7023	10.2471	9.98819	3.8801e-05	0.286817	normal	1.00447e-20	0.629669	up	[P]	Inorganic ion transport and metabolism	Cellular Component: plasma membrane (GO:0005886);; Molecular Function: sodium:proton antiporter activity (GO:0015385);; Molecular Function: potassium:proton antiporter activity (GO:0015386);; Cellular Component: integral component of membrane (GO:0016021);; Biological Process: regulation of intracellular pH (GO:0051453);; Biological Process: potassium ion transmembrane transport (GO:0071805);; Bi…	K14724|2.8e-230|ghi:107926372|K14724 solute carrier family 9 (sodium/hydrogen exchanger), member 8 | (RefSeq) sodium/hydrogen exchanger 2-like	--	[P]	Inorganic ion transport and metabolism	Sodium/hydrogen exchanger family	Sodium/hydrogen exchanger 2 OS=Arabidopsis thaliana OX=3702 GN=NHX2 PE=2 SV=2	P	Inorganic ion transport and metabolism	PREDICTED: sodium/hydrogen exchanger 2 [Vitis vinifera]	cellular component: cell (GO:0005623);; cellular component: membrane (GO:0016020);; cellular component: cell part (GO:0044464);; biological process: single-organism process (GO:0044699);; biological process: localization (GO:0051179);; molecular function: transporter activity (GO:0005215);; biological process: cellular process (GO:0009987);; cellular component: membrane part (GO:0044425);; biolog…
VIT_14s0128g00020	19.8649	20.72	20.8547	9.18656	10.5889	10.3698	12.4055	13.1269	12.1423	3.6613e-24	0.643667	up	5.29052e-06	-0.349004	normal	[P]	Inorganic ion transport and metabolism	Biological Process: regulation of pH (GO:0006885);; Molecular Function: sodium:proton antiporter activity (GO:0015385);; Cellular Component: integral component of membrane (GO:0016021);;	K14724|3.2e-298|vvi:100264772|K14724 solute carrier family 9 (sodium/hydrogen exchanger), member 8 | (RefSeq) sodium/hydrogen exchanger 1	--	[P]	Inorganic ion transport and metabolism	Sodium/hydrogen exchanger family	Sodium/hydrogen exchanger 1 OS=Arabidopsis thaliana OX=3702 GN=NHX1 PE=1 SV=2	P	Inorganic ion transport and metabolism	PREDICTED: sodium/hydrogen exchanger 1 [Vitis vinifera]	biological process: biological regulation (GO:0065007);; biological process: single-organism process (GO:0044699);; biological process: localization (GO:0051179);; molecular function: transporter activity (GO:0005215);; cellular component: membrane (GO:0016020);; cellular component: membrane part (GO:0044425)
VIT_05s0020g01960	36.548	35.5098	35.8085	58.5454	62.3281	62.5764	32.4288	32.5367	31.9745	0.0418608	0.0952521	normal	5.35963e-124	0.892221	up	[P]	Inorganic ion transport and metabolism	Cellular Component: plasma membrane (GO:0005886);; Molecular Function: sodium:proton antiporter activity (GO:0015385);; Molecular Function: potassium:proton antiporter activity (GO:0015386);; Cellular Component: integral component of membrane (GO:0016021);; Biological Process: regulation of intracellular pH (GO:0051453);; Biological Process: potassium ion transmembrane transport (GO:0071805);; Bi…	K14724|3.4e-252|ghi:107926372|K14724 solute carrier family 9 (sodium/hydrogen exchanger), member 8 | (RefSeq) sodium/hydrogen exchanger 2-like	--	[P]	Inorganic ion transport and metabolism	Sodium/hydrogen exchanger family	Sodium/hydrogen exchanger 2 OS=Arabidopsis thaliana OX=3702 GN=NHX2 PE=2 SV=2	P	Inorganic ion transport and metabolism	PREDICTED: nhx1 antiporter isoform X1 [Vitis vinifera]	cellular component: cell (GO:0005623);; cellular component: membrane (GO:0016020);; cellular component: cell part (GO:0044464);; biological process: single-organism process (GO:0044699);; biological process: localization (GO:0051179);; molecular function: transporter activity (GO:0005215);; biological process: cellular process (GO:0009987);; cellular component: membrane part (GO:0044425);; biolog…
VIT_12s0028g03700	10.4933	11.3883	12.1603	24.0782	26.0725	24.1695	11.9442	10.4859	11.216	0.692562	-0.0427633	normal	2.45434e-51	1.11176	up	--	--	Cellular Component: plant-type vacuole (GO:0000325);; Molecular Function: voltage-gated calcium channel activity (GO:0005245);; Cellular Component: vacuolar membrane (GO:0005774);; Biological Process: calcium ion transport (GO:0006816);; Cellular Component: integral component of membrane (GO:0016021);;	K16900|2.1e-200|vvi:100233073|K16900 two pore calcium channel protein, plant | (RefSeq) TPC1; two pore channel 1	--	[PT]	Inorganic ion transport and metabolism;; Signal transduction mechanisms	Ion transport protein	Two pore calcium channel protein 1A OS=Nicotiana tabacum OX=4097 GN=TPC1A PE=2 SV=1	--	--	PREDICTED: two pore channel 1 isoform X1 [Vitis vinifera]	cellular component: cell (GO:0005623);; cellular component: organelle (GO:0043226);; cellular component: cell part (GO:0044464);; biological process: localization (GO:0051179);; biological process: biological regulation (GO:0065007);; molecular function: transporter activity (GO:0005215);; cellular component: membrane (GO:0016020);; cellular component: organelle part (GO:0044422);; cellular compo…
VIT_12s0028g03650	11.1667	12.5504	12.3547	21.9613	23.9815	23.7024	11.704	11.591	9.28255	0.429881	0.0879547	normal	1.42204e-37	1.06251	up	--	--	Cellular Component: plant-type vacuole (GO:0000325);; Molecular Function: voltage-gated calcium channel activity (GO:0005245);; Cellular Component: vacuolar membrane (GO:0005774);; Biological Process: calcium ion transport (GO:0006816);; Cellular Component: integral component of membrane (GO:0016021);;	K16900|2.5e-93|sind:105168116|K16900 two pore calcium channel protein, plant | (RefSeq) two pore calcium channel protein 1A	--	[PT]	Inorganic ion transport and metabolism;; Signal transduction mechanisms	Ion transport protein	Two pore calcium channel protein 1B OS=Nicotiana tabacum OX=4097 GN=TPC1B PE=2 SV=1	--	--	PREDICTED: two pore channel 1 isoform X1 [Vitis vinifera]	cellular component: cell (GO:0005623);; cellular component: organelle (GO:0043226);; cellular component: cell part (GO:0044464);; biological process: localization (GO:0051179);; biological process: biological regulation (GO:0065007);; molecular function: transporter activity (GO:0005215);; cellular component: membrane (GO:0016020);; cellular component: organelle part (GO:0044422);; cellular compo…
