# Supplementary material for: Grapevine (Vitis vinifera) responses to salt stress and alkali stress: transcriptional and metabolic profiling
Source: BMC Plant Biol. 2022 Nov 14;22:528. doi: 10.1186/s12870-022-03907-z (PMC9661776; doi:10.1186/s12870-022-03907-z)
Supplement: Supplementary file 6 — Additional file 6: Table S5. The DEGs involved in the ‘Porphyrin and chlorophyll metabolism’ pathway. [file 12870_2022_3907_MOESM6_ESM.xlsx]

## Sheet: Sheet1
#ID	gene_name	T1-1_FPKM	T1-2_FPKM	T1-3_FPKM	T2-1_FPKM	T2-2_FPKM	T2-3_FPKM	ck-1_FPKM	ck-2_FPKM	ck-3_FPKM	ck-1_ck-2_ck-3_vs_T1-1_T1-2_T1-3_DESeq2_FDR	ck-1_ck-2_ck-3_vs_T1-1_T1-2_T1-3_DESeq2_log2FC	ck-1_ck-2_ck-3_vs_T1-1_T1-2_T1-3_DESeq2_(FDR_0.05_FC_1.5)_regulated	ck-1_ck-2_ck-3_vs_T2-1_T2-2_T2-3_DESeq2_FDR	ck-1_ck-2_ck-3_vs_T2-1_T2-2_T2-3_DESeq2_log2FC	ck-1_ck-2_ck-3_vs_T2-1_T2-2_T2-3_DESeq2_(FDR_0.05_FC_1.5)_regulated	COG_class	COG_class_annotation	GO_annotation	KEGG_annotation	KEGG_pathway_annotation	KOG_class	KOG_class_annotation	Pfam_annotation	Swiss_Prot_annotation	eggNOG_class	eggNOG_class_annotation	NR_annotation	GO_second_level_annotation
VIT_00s0759g00010	VIT_00s0759g00010	66.863	67.5248	66.2347	28.6903	29.9498	27.2084	39.7936	37.3925	39.2465	1.53e-57	0.724434	up	1.25e-17	-0.462399	normal	[H]	Coenzyme transport and metabolism	Molecular Function: hydroxymethylbilane synthase activity (GO:0004418);; Cellular Component: cytoplasm (GO:0005737);; Biological Process: heme biosynthetic process (GO:0006783);; Biological Process: peptidyl-pyrromethane cofactor linkage (GO:0018160);;	K01749|1.7e-205|vvi:100852483|K01749 hydroxymethylbilane synthase [EC:2.5.1.61] | (RefSeq) porphobilinogen deaminase, chloroplastic	Porphyrin and chlorophyll metabolism (ko00860)	[H]	Coenzyme transport and metabolism	Porphobilinogen deaminase, dipyromethane cofactor binding domain	Porphobilinogen deaminase, chloroplastic OS=Pisum sativum OX=3888 GN=HEMC PE=1 SV=1	H	Coenzyme transport and metabolism	PREDICTED: porphobilinogen deaminase, chloroplastic [Vitis vinifera]	molecular function: catalytic activity (GO:0003824);; cellular component: cell (GO:0005623);; cellular component: cell part (GO:0044464);; biological process: metabolic process (GO:0008152);; biological process: cellular process (GO:0009987);; biological process: single-organism process (GO:0044699)
VIT_02s0025g04660	VIT_02s0025g04660	53.5693	56.3255	53.3002	716.172	790.79	767.283	97.8528	101.881	101.293	5.83e-92	-0.940031	down	0	2.88746	up	--	--	Cellular Component: cellular_component (GO:0005575);; Cellular Component: intracellular (GO:0005622);; Cellular Component: cell (GO:0005623);; Cellular Component: cytoplasm (GO:0005737);; Cellular Component: chloroplast (GO:0009507);; Cellular Component: plastid envelope (GO:0009526);; Cellular Component: plastid stroma (GO:0009532);; Cellular Component: plastid (GO:0009536);; Cellular Component:…	K22013|9.8e-155|vvi:100265112|K22013 magnesium dechelatase [EC:4.99.1.10] | (RefSeq) protein STAY-GREEN 1, chloroplastic	Porphyrin and chlorophyll metabolism (ko00860)	--	--	Staygreen protein	Protein STAY-GREEN homolog, chloroplastic OS=Capsicum annuum OX=4072 GN=SGR PE=1 SV=2	S	Function unknown	PREDICTED: protein STAY-GREEN 1, chloroplastic [Vitis vinifera]	cellular component: cell (GO:0005623);; cellular component: cell part (GO:0044464);; cellular component: organelle (GO:0043226);; cellular component: organelle part (GO:0044422);; cellular component: membrane (GO:0016020)
VIT_03s0017g02330	VIT_03s0017g02330	43.7644	40.4682	44.2108	23.8823	26.2732	25.3866	26.1107	27.4725	27.188	4.98e-30	0.608237	up	0.0373352	-0.122617	normal	[H]	Coenzyme transport and metabolism	Molecular Function: coproporphyrinogen oxidase activity (GO:0004109);; Cellular Component: cytoplasm (GO:0005737);; Biological Process: protoporphyrinogen IX biosynthetic process (GO:0006782);; Cellular Component: chloroplast stroma (GO:0009570);;	K00228|8.1e-241|vvi:100243271|K00228 coproporphyrinogen III oxidase [EC:1.3.3.3] | (RefSeq) oxygen-dependent coproporphyrinogen-III oxidase, chloroplastic	Porphyrin and chlorophyll metabolism (ko00860)	[H]	Coenzyme transport and metabolism	Coproporphyrinogen III oxidase	Oxygen-dependent coproporphyrinogen-III oxidase, chloroplastic OS=Glycine max OX=3847 GN=CPX PE=2 SV=1	H	Coenzyme transport and metabolism	PREDICTED: oxygen-dependent coproporphyrinogen-III oxidase, chloroplastic [Vitis vinifera]	biological process: metabolic process (GO:0008152);; biological process: single-organism process (GO:0044699);; molecular function: catalytic activity (GO:0003824);; cellular component: cell (GO:0005623);; cellular component: cell part (GO:0044464);; biological process: cellular process (GO:0009987);; cellular component: organelle (GO:0043226);; cellular component: organelle part (GO:0044422)
VIT_05s0020g01840	VIT_05s0020g01840	24.623	24.0558	21.5964	8.96275	9.19602	9.17412	7.69835	11.4047	9.24568	6.41e-12	1.20908	up	0.594475	-0.0784691	normal	[R]	General function prediction only	Molecular Function: molecular_function (GO:0003674);; Molecular Function: catalytic activity (GO:0003824);; Cellular Component: cellular_component (GO:0005575);; Cellular Component: intracellular (GO:0005622);; Cellular Component: cell (GO:0005623);; Cellular Component: cytoplasm (GO:0005737);; Biological Process: cellular aromatic compound metabolic process (GO:0006725);; Biological Process: por…	K19073|6.0e-214|vvi:100244223|K19073 divinyl chlorophyllide a 8-vinyl-reductase [EC:1.3.1.75] | (RefSeq) divinyl chlorophyllide a 8-vinyl-reductase, chloroplastic	Porphyrin and chlorophyll metabolism (ko00860)	[G]	Carbohydrate transport and metabolism	NAD(P)H-binding	Divinyl chlorophyllide a 8-vinyl-reductase, chloroplastic OS=Cucumis sativus OX=3659 GN=DVR PE=1 SV=1	G	Carbohydrate transport and metabolism	PREDICTED: divinyl chlorophyllide a 8-vinyl-reductase, chloroplastic [Vitis vinifera]	molecular function: catalytic activity (GO:0003824);; cellular component: cell (GO:0005623);; cellular component: cell part (GO:0044464);; biological process: metabolic process (GO:0008152);; biological process: cellular process (GO:0009987);; cellular component: organelle (GO:0043226);; cellular component: organelle part (GO:0044422);; biological process: single-organism process (GO:0044699);; c…
VIT_05s0020g04040	VIT_05s0020g04040	54.2029	56.9513	52.387	31.8544	33.1185	35.54	33.7763	33.1741	32.7594	3.43e-36	0.653355	up	0.81629	-0.0164036	normal	--	--	Biological Process: chlorophyll catabolic process (GO:0015996);; Molecular Function: chlorophyllase activity (GO:0047746);;	K08099|1.7e-185|vvi:100252835|K08099 chlorophyllase [EC:3.1.1.14] | (RefSeq) chlorophyllase-2, chloroplastic	Porphyrin and chlorophyll metabolism (ko00860)	--	--	Chlorophyllase	Chlorophyllase-2 OS=Arabidopsis thaliana OX=3702 GN=CLH2 PE=1 SV=1	S	Function unknown	PREDICTED: chlorophyllase-2, chloroplastic [Vitis vinifera]	biological process: metabolic process (GO:0008152);; biological process: cellular process (GO:0009987);; biological process: single-organism process (GO:0044699);; molecular function: catalytic activity (GO:0003824)
VIT_06s0061g00010	VIT_06s0061g00010	24.2364	22.5457	23.1725	18.9531	19.8934	19.639	30.1737	31.4105	30.9354	5.05e-19	-0.460783	normal	8.63e-45	-0.686062	down	[H]	Coenzyme transport and metabolism	Molecular Function: ATP binding (GO:0005524);; Cellular Component: chloroplast (GO:0009507);; Biological Process: photosynthesis (GO:0015979);; Biological Process: chlorophyll biosynthetic process (GO:0015995);; Molecular Function: magnesium chelatase activity (GO:0016851);;	K03404|1.1e-307|vvi:100243048|K03404 magnesium chelatase subunit D [EC:6.6.1.1] | (RefSeq) magnesium-chelatase subunit ChlD, chloroplastic	Porphyrin and chlorophyll metabolism (ko00860)	--	--	von Willebrand factor type A domain	Magnesium-chelatase subunit ChlD, chloroplastic OS=Nicotiana tabacum OX=4097 GN=CHLD PE=2 SV=1	F	Nucleotide transport and metabolism	unnamed protein product, partial [Vitis vinifera]	molecular function: binding (GO:0005488);; cellular component: cell (GO:0005623);; cellular component: organelle (GO:0043226);; cellular component: cell part (GO:0044464);; biological process: metabolic process (GO:0008152);; biological process: cellular process (GO:0009987);; biological process: single-organism process (GO:0044699);; molecular function: catalytic activity (GO:0003824)
VIT_06s0061g00790	VIT_06s0061g00790	55.3958	53.8531	57.6282	222.784	247.931	251.148	61.3113	61.1529	59.7802	9.55e-06	-0.185788	normal	0	1.9562	up	[PR]	Inorganic ion transport and metabolism;; General function prediction only	Molecular Function: chlorophyllide a oxygenase [overall] activity (GO:0010277);; Molecular Function: 2 iron, 2 sulfur cluster binding (GO:0051537);;	K13071|0.0e+00|vvi:100256831|K13071 pheophorbide a oxygenase [EC:1.14.15.17] | (RefSeq) pheophorbide a oxygenase, chloroplastic	Porphyrin and chlorophyll metabolism (ko00860)	--	--	Pheophorbide a oxygenase	Pheophorbide a oxygenase, chloroplastic OS=Oryza sativa subsp. japonica OX=39947 GN=PAO PE=2 SV=1	P	Inorganic ion transport and metabolism	PREDICTED: pheophorbide a oxygenase, chloroplastic [Vitis vinifera]	biological process: metabolic process (GO:0008152);; biological process: single-organism process (GO:0044699);; molecular function: catalytic activity (GO:0003824);; molecular function: binding (GO:0005488)
VIT_07s0005g02540	VIT_07s0005g02540	31.9436	30.3214	31.1673	15.3425	17.119	17.156	25.3282	28.0887	25.8133	0.00194548	0.178514	normal	1.07e-31	-0.700977	down	[H]	Coenzyme transport and metabolism	Molecular Function: oxygen-dependent protoporphyrinogen oxidase activity (GO:0004729);; Biological Process: protoporphyrinogen IX biosynthetic process (GO:0006782);; Biological Process: heme biosynthetic process (GO:0006783);; Cellular Component: chloroplast thylakoid (GO:0009534);; Cellular Component: chloroplast envelope (GO:0009941);; Molecular Function: oxidoreductase activity (GO:0016491);;	K00231|0.0e+00|vvi:100243415|K00231 protoporphyrinogen/coproporphyrinogen III oxidase [EC:1.3.3.4 1.3.3.15] | (RefSeq) protoporphyrinogen oxidase 1, chloroplastic	Porphyrin and chlorophyll metabolism (ko00860)	[H]	Coenzyme transport and metabolism	Flavin containing amine oxidoreductase	Protoporphyrinogen oxidase 1, chloroplastic OS=Arabidopsis thaliana OX=3702 GN=PPOX1 PE=1 SV=1	H	Coenzyme transport and metabolism	PREDICTED: protoporphyrinogen oxidase 1, chloroplastic [Vitis vinifera]	biological process: metabolic process (GO:0008152);; biological process: single-organism process (GO:0044699);; molecular function: catalytic activity (GO:0003824);; biological process: cellular process (GO:0009987);; cellular component: cell (GO:0005623);; cellular component: organelle (GO:0043226);; cellular component: organelle part (GO:0044422);; cellular component: cell part (GO:0044464)
VIT_07s0031g00680	VIT_07s0031g00680	30.8739	31.1175	28.2835	17.2134	20.9349	18.1916	18.4324	17.451	17.7566	3.22e-25	0.688658	up	0.647061	0.0429723	normal	--	--	Cellular Component: chloroplast (GO:0009507);; Biological Process: chlorophyll catabolic process (GO:0015996);; Molecular Function: red chlorophyll catabolite reductase activity (GO:0051743);;	K13545|1.8e-168|vvi:100252439|K13545 red chlorophyll catabolite reductase [EC:1.3.7.12] | (RefSeq) red chlorophyll catabolite reductase	Porphyrin and chlorophyll metabolism (ko00860)	--	--	Red chlorophyll catabolite reductase (RCC reductase)	Red chlorophyll catabolite reductase, chloroplastic OS=Arabidopsis thaliana OX=3702 GN=RCCR PE=1 SV=2	S	Function unknown	PREDICTED: red chlorophyll catabolite reductase [Vitis vinifera]	cellular component: cell (GO:0005623);; cellular component: organelle (GO:0043226);; cellular component: cell part (GO:0044464);; biological process: metabolic process (GO:0008152);; biological process: cellular process (GO:0009987);; biological process: single-organism process (GO:0044699);; molecular function: catalytic activity (GO:0003824)
VIT_07s0151g00110	VIT_07s0151g00110	1.75553	2.17741	2.31715	0.415297	0.374551	0.355753	1.94428	2.3019	2.08059	0.730966	-0.0769903	normal	7.34e-18	-2.28204	down	[R]	General function prediction only	Biological Process: chlorophyll catabolic process (GO:0015996);; Molecular Function: chlorophyllase activity (GO:0047746);;	K08099|2.8e-185|vvi:100248634|K08099 chlorophyllase [EC:3.1.1.14] | (RefSeq) chlorophyllase-1	Porphyrin and chlorophyll metabolism (ko00860)	--	--	Chlorophyllase enzyme	Chlorophyllase-1 OS=Arabidopsis thaliana OX=3702 GN=CLH1 PE=1 SV=1	S	Function unknown	unnamed protein product, partial [Vitis vinifera]	biological process: metabolic process (GO:0008152);; biological process: cellular process (GO:0009987);; biological process: single-organism process (GO:0044699);; molecular function: catalytic activity (GO:0003824)
VIT_07s0151g00190	VIT_07s0151g00190	3.95726	3.40236	3.10391	0.862967	0.859506	0.451897	3.14931	3.44442	3.31276	0.917534	0.0196047	normal	2.36e-21	-2.07561	down	--	--	Biological Process: chlorophyll catabolic process (GO:0015996);; Molecular Function: chlorophyllase activity (GO:0047746);;	K08099|1.8e-184|vvi:100244179|K08099 chlorophyllase [EC:3.1.1.14] | (RefSeq) chlorophyllase-1-like	Porphyrin and chlorophyll metabolism (ko00860)	--	--	Chlorophyllase enzyme	Chlorophyllase-1 OS=Arabidopsis thaliana OX=3702 GN=CLH1 PE=1 SV=1	S	Function unknown	unnamed protein product, partial [Vitis vinifera]	biological process: metabolic process (GO:0008152);; biological process: cellular process (GO:0009987);; biological process: single-organism process (GO:0044699);; molecular function: catalytic activity (GO:0003824)
VIT_07s0151g00250	VIT_07s0151g00250	9.37592	10.6439	9.28473	1.43419	2.49264	2.53372	5.30375	5.86288	5.56045	5.3e-12	0.740825	up	4.11e-16	-1.37294	down	[R]	General function prediction only	Biological Process: chlorophyll catabolic process (GO:0015996);; Molecular Function: chlorophyllase activity (GO:0047746);;	K08099|3.3e-186|vvi:100853040|K08099 chlorophyllase [EC:3.1.1.14] | (RefSeq) chlorophyllase-1	Porphyrin and chlorophyll metabolism (ko00860)	--	--	Chlorophyllase enzyme	Chlorophyllase-1 OS=Arabidopsis thaliana OX=3702 GN=CLH1 PE=1 SV=1	S	Function unknown	PREDICTED: chlorophyllase-1 [Vitis vinifera]	biological process: metabolic process (GO:0008152);; biological process: cellular process (GO:0009987);; biological process: single-organism process (GO:0044699);; molecular function: catalytic activity (GO:0003824)
VIT_08s0007g08540	VIT_08s0007g08540	335.321	322.73	352.028	119.159	121.319	134.608	187.725	208.744	200.064	3.49e-57	0.698885	up	4.32e-22	-0.693294	down	[H]	Coenzyme transport and metabolism	Cellular Component: chloroplast (GO:0009507);; Biological Process: chlorophyll biosynthetic process (GO:0015995);; Molecular Function: magnesium chelatase activity (GO:0016851);;	K03403|0.0e+00|vvi:100258964|K03403 magnesium chelatase subunit H [EC:6.6.1.1] | (RefSeq) CHLH; magnesium chelatase H subunit	Porphyrin and chlorophyll metabolism (ko00860)	--	--	CobN/Magnesium Chelatase	Magnesium-chelatase subunit ChlH, chloroplastic OS=Arabidopsis thaliana OX=3702 GN=CHLH PE=1 SV=1	H	Coenzyme transport and metabolism	magnesium-chelatase subunit ChlH, chloroplastic [Vitis riparia]	cellular component: cell (GO:0005623);; cellular component: organelle (GO:0043226);; cellular component: cell part (GO:0044464);; biological process: metabolic process (GO:0008152);; biological process: cellular process (GO:0009987);; biological process: single-organism process (GO:0044699);; molecular function: catalytic activity (GO:0003824)
VIT_08s0040g00390	VIT_08s0040g00390	786.842	795.478	764.414	388.589	392.83	411.107	642.792	639.743	656.233	5.85e-11	0.216386	normal	3.49e-133	-0.72682	down	[F]	Nucleotide transport and metabolism	Biological Process: photosynthesis (GO:0015979);; Biological Process: chlorophyll biosynthetic process (GO:0015995);; Molecular Function: metal ion binding (GO:0046872);; Molecular Function: magnesium-protoporphyrin IX monomethyl ester (oxidative) cyclase activity (GO:0048529);;	K04035|1.2e-230|vvi:100241461|K04035 magnesium-protoporphyrin IX monomethyl ester (oxidative) cyclase [EC:1.14.13.81] | (RefSeq) magnesium-protoporphyrin IX monomethyl ester [oxidative] cyclase, chloroplastic-like	Porphyrin and chlorophyll metabolism (ko00860)	--	--	Rubrerythrin	Magnesium-protoporphyrin IX monomethyl ester [oxidative] cyclase, chloroplastic OS=Gossypium hirsutum OX=3635 GN=CRD1 PE=2 SV=2	S	Function unknown	PREDICTED: magnesium-protoporphyrin IX monomethyl ester [oxidative] cyclase, chloroplastic [Vitis vinifera]	biological process: metabolic process (GO:0008152);; biological process: cellular process (GO:0009987);; biological process: single-organism process (GO:0044699);; molecular function: binding (GO:0005488);; molecular function: catalytic activity (GO:0003824)
VIT_17s0000g00280	VIT_17s0000g00280	37.3191	37.1511	33.2101	22.6982	23.6797	23.8312	36.8614	38.6623	36.4579	0.0728468	-0.114575	normal	5.53e-38	-0.69786	down	[H]	Coenzyme transport and metabolism	Molecular Function: methyltransferase activity (GO:0008168);; Biological Process: chlorophyll biosynthetic process (GO:0015995);; Molecular Function: magnesium protoporphyrin IX methyltransferase activity (GO:0046406);;	K03428|3.9e-182|vvi:100243913|K03428 magnesium-protoporphyrin O-methyltransferase [EC:2.1.1.11] | (RefSeq) magnesium protoporphyrin IX methyltransferase, chloroplastic	Porphyrin and chlorophyll metabolism (ko00860)	[H]	Coenzyme transport and metabolism	Magnesium-protoporphyrin IX methyltransferase C-terminus	Magnesium protoporphyrin IX methyltransferase, chloroplastic OS=Arabidopsis thaliana OX=3702 GN=CHLM PE=1 SV=1	H	Coenzyme transport and metabolism	PREDICTED: magnesium protoporphyrin IX methyltransferase, chloroplastic [Vitis vinifera]	molecular function: catalytic activity (GO:0003824);; biological process: metabolic process (GO:0008152);; biological process: cellular process (GO:0009987);; biological process: single-organism process (GO:0044699)
VIT_17s0000g00900	VIT_17s0000g00900	96.0393	94.8	95.4509	42.1767	40.2293	42.6391	57.1047	59.8937	57.6531	3.06e-62	0.652958	up	9.31e-29	-0.506458	normal	[H]	Coenzyme transport and metabolism	Biological Process: porphyrin-containing compound biosynthetic process (GO:0006779);; Molecular Function: transaminase activity (GO:0008483);; Cellular Component: chloroplast (GO:0009507);; Molecular Function: pyridoxal phosphate binding (GO:0030170);; Molecular Function: glutamate-1-semialdehyde 2,1-aminomutase activity (GO:0042286);;	K01845|2.3e-268|vvi:100250737|K01845 glutamate-1-semialdehyde 2,1-aminomutase [EC:5.4.3.8] | (RefSeq) glutamate-1-semialdehyde 2,1-aminomutase, chloroplastic-like	Porphyrin and chlorophyll metabolism (ko00860)	[E]	Amino acid transport and metabolism	Aminotransferase class-III	Glutamate-1-semialdehyde 2,1-aminomutase, chloroplastic OS=Brassica napus OX=3708 GN=GSA PE=2 SV=1	E	Amino acid transport and metabolism	PREDICTED: glutamate-1-semialdehyde 2,1-aminomutase, chloroplastic [Vitis vinifera]	biological process: metabolic process (GO:0008152);; biological process: cellular process (GO:0009987);; molecular function: catalytic activity (GO:0003824);; cellular component: cell (GO:0005623);; cellular component: organelle (GO:0043226);; cellular component: cell part (GO:0044464);; molecular function: binding (GO:0005488)
VIT_18s0001g01210	VIT_18s0001g01210	24.3606	22.5716	22.3084	4.59391	4.72768	5.13585	4.96551	4.70568	4.94422	9.32e-158	2.16744	up	0.767509	-0.0441234	normal	--	--	Biological Process: organelle organization (GO:0006996);; Biological Process: biological_process (GO:0008150);; Biological Process: plastid organization (GO:0009657);; Biological Process: chloroplast organization (GO:0009658);; Biological Process: cellular process (GO:0009987);; Biological Process: cellular component organization (GO:0016043);; Biological Process: cellular component organization …	K22013|2.0e-146|vvi:100252353|K22013 magnesium dechelatase [EC:4.99.1.10] | (RefSeq) protein STAY-GREEN LIKE, chloroplastic	Porphyrin and chlorophyll metabolism (ko00860)	--	--	Staygreen protein	Magnesium dechelatase SGRL, chloroplastic OS=Arabidopsis thaliana OX=3702 GN=SGRL PE=1 SV=1	S	Function unknown	PREDICTED: protein STAY-GREEN LIKE, chloroplastic [Vitis vinifera]	biological process: cellular process (GO:0009987);; biological process: cellular component organization or biogenesis (GO:0071840)
VIT_18s0001g02550	VIT_18s0001g02550	146.744	153.549	143.436	48.9678	54.1126	54.1985	85.1029	90.244	86.302	4.62e-62	0.701911	up	1.41e-71	-0.760825	down	[H]	Coenzyme transport and metabolism	Molecular Function: porphobilinogen synthase activity (GO:0004655);; Cellular Component: cytosol (GO:0005829);; Biological Process: heme biosynthetic process (GO:0006783);; Molecular Function: zinc ion binding (GO:0008270);;	K01698|4.7e-228|vvi:100264314|K01698 porphobilinogen synthase [EC:4.2.1.24] | (RefSeq) delta-aminolevulinic acid dehydratase, chloroplastic	Porphyrin and chlorophyll metabolism (ko00860)	[H]	Coenzyme transport and metabolism	Delta-aminolevulinic acid dehydratase	Delta-aminolevulinic acid dehydratase 1, chloroplastic OS=Arabidopsis thaliana OX=3702 GN=HEMB1 PE=2 SV=1	H	Coenzyme transport and metabolism	PREDICTED: delta-aminolevulinic acid dehydratase, chloroplastic isoform X1 [Vitis vinifera]	molecular function: catalytic activity (GO:0003824);; cellular component: cell (GO:0005623);; cellular component: cell part (GO:0044464);; biological process: metabolic process (GO:0008152);; biological process: cellular process (GO:0009987);; biological process: single-organism process (GO:0044699);; molecular function: binding (GO:0005488)
VIT_18s0001g08110	VIT_18s0001g08110	71.4067	69.7553	71.6671	23.4051	26.3962	25.9517	49.4284	48.8296	48.9882	4.04e-38	0.471893	normal	1.26e-121	-0.985147	down	[H]	Coenzyme transport and metabolism	Biological Process: protoporphyrinogen IX biosynthetic process (GO:0006782);; Molecular Function: glutamyl-tRNA reductase activity (GO:0008883);; Molecular Function: NADP binding (GO:0050661);;	K02492|2.7e-297|vvi:100259052|K02492 glutamyl-tRNA reductase [EC:1.2.1.70] | (RefSeq) glutamyl-tRNA reductase 1, chloroplastic-like	Porphyrin and chlorophyll metabolism (ko00860)	--	--	Shikimate / quinate 5-dehydrogenase	Glutamyl-tRNA reductase 1, chloroplastic OS=Cucumis sativus OX=3659 GN=HEMA1 PE=2 SV=1	H	Coenzyme transport and metabolism	PREDICTED: glutamyl-tRNA reductase 1, chloroplastic [Vitis vinifera]	biological process: metabolic process (GO:0008152);; biological process: cellular process (GO:0009987);; biological process: single-organism process (GO:0044699);; molecular function: catalytic activity (GO:0003824);; molecular function: binding (GO:0005488)
VIT_18s0001g11090	VIT_18s0001g11090	37.7761	40.7707	41.6004	16.317	19.1602	17.7487	21.4073	22.7054	22.1155	2.6e-45	0.797595	up	2.05e-07	-0.340993	normal	[H]	Coenzyme transport and metabolism	Molecular Function: uroporphyrinogen-III synthase activity (GO:0004852);; Biological Process: uroporphyrinogen III biosynthetic process (GO:0006780);; Biological Process: protoporphyrinogen IX biosynthetic process (GO:0006782);; Cellular Component: chloroplast (GO:0009507);;	K01719|2.2e-168|vvi:100250675|K01719 uroporphyrinogen-III synthase [EC:4.2.1.75] | (RefSeq) uroporphyrinogen-III synthase, chloroplastic	Porphyrin and chlorophyll metabolism (ko00860)	--	--	Uroporphyrinogen-III synthase HemD	Uroporphyrinogen-III synthase, chloroplastic OS=Oryza sativa subsp. japonica OX=39947 GN=UROS PE=2 SV=1	H	Coenzyme transport and metabolism	PREDICTED: uroporphyrinogen-III synthase, chloroplastic isoform X2 [Vitis vinifera]	molecular function: catalytic activity (GO:0003824);; biological process: metabolic process (GO:0008152);; biological process: cellular process (GO:0009987);; biological process: single-organism process (GO:0044699);; cellular component: cell (GO:0005623);; cellular component: organelle (GO:0043226);; cellular component: cell part (GO:0044464)
VIT_19s0014g03160	VIT_19s0014g03160	39.4229	40.7994	41.4609	11.5601	11.3387	11.8587	62.4665	64.251	61.9764	5.77e-54	-0.690405	down	0	-2.45956	down	[IQR]	Lipid transport and metabolism;; Secondary metabolites biosynthesis, transport and catabolism;; General function prediction only	Cellular Component: chloroplast (GO:0009507);; Biological Process: photosynthesis (GO:0015979);; Biological Process: chlorophyll biosynthetic process (GO:0015995);; Molecular Function: protochlorophyllide reductase activity (GO:0016630);;	K00218|1.7e-221|vvi:100255647|K00218 protochlorophyllide reductase [EC:1.3.1.33] | (RefSeq) protochlorophyllide reductase, chloroplastic	Porphyrin and chlorophyll metabolism (ko00860)	[Q]	Secondary metabolites biosynthesis, transport and catabolism	short chain dehydrogenase	Protochlorophyllide reductase, chloroplastic OS=Cucumis sativus OX=3659 GN=PORA PE=2 SV=1	Q	Secondary metabolites biosynthesis, transport and catabolism	PREDICTED: protochlorophyllide reductase, chloroplastic [Vitis vinifera]	cellular component: cell (GO:0005623);; cellular component: organelle (GO:0043226);; cellular component: cell part (GO:0044464);; biological process: metabolic process (GO:0008152);; biological process: cellular process (GO:0009987);; biological process: single-organism process (GO:0044699);; molecular function: catalytic activity (GO:0003824)
