# Supplementary material for: Grapevine (Vitis vinifera) responses to salt stress and alkali stress: transcriptional and metabolic profiling
Source: BMC Plant Biol. 2022 Nov 14;22:528. doi: 10.1186/s12870-022-03907-z (PMC9661776; doi:10.1186/s12870-022-03907-z)
Supplement: Supplementary file 7 — Additional file 7: Table S6. The DEGs involved in the ‘Photosynthesis-antenna proteins’ pathway. [file 12870_2022_3907_MOESM7_ESM.xlsx]

## Sheet: Sheet1
#ID	gene_name	T1-1_FPKM	T1-2_FPKM	T1-3_FPKM	T2-1_FPKM	T2-2_FPKM	T2-3_FPKM	ck-1_FPKM	ck-2_FPKM	ck-3_FPKM	ck-1_ck-2_ck-3_vs_T1-1_T1-2_T1-3_DESeq2_FDR	ck-1_ck-2_ck-3_vs_T1-1_T1-2_T1-3_DESeq2_log2FC	ck-1_ck-2_ck-3_vs_T1-1_T1-2_T1-3_DESeq2_(FDR_0.05_FC_1.5)_regulated	ck-1_ck-2_ck-3_vs_T2-1_T2-2_T2-3_DESeq2_FDR	ck-1_ck-2_ck-3_vs_T2-1_T2-2_T2-3_DESeq2_log2FC	ck-1_ck-2_ck-3_vs_T2-1_T2-2_T2-3_DESeq2_(FDR_0.05_FC_1.5)_regulated	COG_class	COG_class_annotation	GO_annotation	KEGG_annotation	KEGG_pathway_annotation	KOG_class	KOG_class_annotation	Pfam_annotation	Swiss_Prot_annotation	eggNOG_class	eggNOG_class_annotation	NR_annotation	GO_second_level_annotation
VIT_00s0181g00180	VIT_00s0181g00180	93.8739	95.624	87.702	7.22185	7.90428	7.09413	41.3452	42.8924	43.2766	6.55469e-86	1.05843	up	7.47222e-219	-2.52621	down	--	--	Biological Process: response to light stimulus (GO:0009416);; Cellular Component: photosystem I (GO:0009522);; Cellular Component: photosystem II (GO:0009523);; Cellular Component: chloroplast thylakoid membrane (GO:0009535);; Biological Process: photosynthesis, light harvesting in photosystem I (GO:0009768);; Cellular Component: chloroplast envelope (GO:0009941);; Cellular Component: plastoglobu…	K08914|1.6e-157|vvi:100854348|K08914 light-harvesting complex II chlorophyll a/b binding protein 3 | (RefSeq) chlorophyll a-b binding protein 13, chloroplastic	Photosynthesis - antenna proteins (ko00196)	--	--	Chlorophyll A-B binding protein	Chlorophyll a-b binding protein 13, chloroplastic OS=Solanum lycopersicum OX=4081 GN=CAB13 PE=1 SV=1	C	Energy production and conversion	PREDICTED: chlorophyll a-b binding protein 13, chloroplastic [Vitis vinifera]	biological process: response to stimulus (GO:0050896);; cellular component: cell (GO:0005623);; cellular component: membrane (GO:0016020);; cellular component: macromolecular complex (GO:0032991);; cellular component: membrane part (GO:0044425);; cellular component: cell part (GO:0044464);; cellular component: organelle (GO:0043226);; cellular component: organelle part (GO:0044422);; biological p…
VIT_00s0181g00200	VIT_00s0181g00200	65.0282	60.0971	62.5554	4.85675	5.44831	5.00904	27.851	28.4166	26.0845	2.74801e-79	1.12471	up	8.56202e-141	-2.42635	down	--	--	Biological Process: response to light stimulus (GO:0009416);; Cellular Component: photosystem I (GO:0009522);; Cellular Component: photosystem II (GO:0009523);; Cellular Component: chloroplast thylakoid membrane (GO:0009535);; Biological Process: photosynthesis, light harvesting in photosystem I (GO:0009768);; Cellular Component: chloroplast envelope (GO:0009941);; Cellular Component: plastoglobu…	K08914|4.6e-157|vvi:100251653|K08914 light-harvesting complex II chlorophyll a/b binding protein 3 | (RefSeq) chlorophyll a-b binding protein 13, chloroplastic	Photosynthesis - antenna proteins (ko00196)	--	--	Chlorophyll A-B binding protein	Chlorophyll a-b binding protein 13, chloroplastic OS=Solanum lycopersicum OX=4081 GN=CAB13 PE=1 SV=1	C	Energy production and conversion	PREDICTED: chlorophyll a-b binding protein 13, chloroplastic [Vitis vinifera]	biological process: response to stimulus (GO:0050896);; cellular component: cell (GO:0005623);; cellular component: membrane (GO:0016020);; cellular component: macromolecular complex (GO:0032991);; cellular component: membrane part (GO:0044425);; cellular component: cell part (GO:0044464);; cellular component: organelle (GO:0043226);; cellular component: organelle part (GO:0044422);; biological p…
VIT_07s0005g02220	VIT_07s0005g02220	120.116	117.469	109.617	2.69853	4.62259	4.34404	39.3165	37.1861	37.2091	7.31475e-192	1.54717	up	9.63551e-61	-3.20101	down	--	--	Cellular Component: photosystem I (GO:0009522);; Cellular Component: photosystem II (GO:0009523);; Cellular Component: chloroplast thylakoid membrane (GO:0009535);; Biological Process: photosynthesis, light harvesting (GO:0009765);; Cellular Component: integral component of membrane (GO:0016021);; Molecular Function: chlorophyll binding (GO:0016168);; Biological Process: protein-chromophore linka…	K08912|4.4e-155|vvi:100252066|K08912 light-harvesting complex II chlorophyll a/b binding protein 1 | (RefSeq) chlorophyll a-b binding protein of LHCII type 1	Photosynthesis - antenna proteins (ko00196)	--	--	Chlorophyll A-B binding protein	Chlorophyll a-b binding protein 16, chloroplastic OS=Nicotiana tabacum OX=4097 GN=CAB16 PE=2 SV=1	C	Energy production and conversion	PREDICTED: chlorophyll a-b binding protein of LHCII type 1 [Vitis vinifera]	cellular component: cell (GO:0005623);; cellular component: membrane (GO:0016020);; cellular component: macromolecular complex (GO:0032991);; cellular component: membrane part (GO:0044425);; cellular component: cell part (GO:0044464);; cellular component: organelle (GO:0043226);; cellular component: organelle part (GO:0044422);; biological process: metabolic process (GO:0008152);; biological proc…
VIT_08s0007g02190	VIT_08s0007g02190	1716.37	1651.64	1619.57	758.773	788.903	831.334	1387.85	1496.89	1424.87	0.000163174	0.151483	normal	2.13471e-136	-0.883042	down	--	--	Cellular Component: photosystem I (GO:0009522);; Cellular Component: photosystem II (GO:0009523);; Cellular Component: chloroplast thylakoid membrane (GO:0009535);; Biological Process: photosynthesis, light harvesting (GO:0009765);; Cellular Component: integral component of membrane (GO:0016021);; Molecular Function: chlorophyll binding (GO:0016168);; Biological Process: protein-chromophore linka…	K08915|2.3e-161|vvi:100266604|K08915 light-harvesting complex II chlorophyll a/b binding protein 4 | (RefSeq) chlorophyll a-b binding protein CP29.2, chloroplastic-like	Photosynthesis - antenna proteins (ko00196)	--	--	Chlorophyll A-B binding protein	Chlorophyll a-b binding protein CP29.1, chloroplastic OS=Arabidopsis thaliana OX=3702 GN=LHCB4.1 PE=1 SV=1	C	Energy production and conversion	Chlorophyll a-b binding protein CP29.2, chloroplastic [Vitis vinifera]	cellular component: cell (GO:0005623);; cellular component: membrane (GO:0016020);; cellular component: macromolecular complex (GO:0032991);; cellular component: membrane part (GO:0044425);; cellular component: cell part (GO:0044464);; cellular component: organelle (GO:0043226);; cellular component: organelle part (GO:0044422);; biological process: metabolic process (GO:0008152);; biological proc…
VIT_10s0003g02890	VIT_10s0003g02890	3222.25	3187.94	2953.32	716.977	756.147	774.613	2912.71	3101.21	3029.91	0.86192	-0.00885002	normal	0	-2.03347	down	--	--	Biological Process: response to light stimulus (GO:0009416);; Cellular Component: photosystem I (GO:0009522);; Cellular Component: photosystem II (GO:0009523);; Cellular Component: chloroplast thylakoid membrane (GO:0009535);; Biological Process: photosynthesis, light harvesting in photosystem I (GO:0009768);; Cellular Component: chloroplast envelope (GO:0009941);; Cellular Component: plastoglobu…	K08912|1.6e-154|vvi:100252004|K08912 light-harvesting complex II chlorophyll a/b binding protein 1 | (RefSeq) chlorophyll a-b binding protein 40, chloroplastic-like	Photosynthesis - antenna proteins (ko00196)	--	--	Chlorophyll A-B binding protein	Chlorophyll a-b binding protein 40, chloroplastic OS=Nicotiana tabacum OX=4097 GN=CAB40 PE=2 SV=1	C	Energy production and conversion	PREDICTED: chlorophyll a-b binding protein of LHCII type 1 [Vitis vinifera]	biological process: response to stimulus (GO:0050896);; cellular component: cell (GO:0005623);; cellular component: membrane (GO:0016020);; cellular component: macromolecular complex (GO:0032991);; cellular component: membrane part (GO:0044425);; cellular component: cell part (GO:0044464);; cellular component: organelle (GO:0043226);; cellular component: organelle part (GO:0044422);; biological p…
VIT_10s0003g02900	VIT_10s0003g02900	759.64	693.584	684.781	58.6015	63.5265	65.9511	368.126	330.458	335.704	2.15172e-102	0.986986	up	0	-2.48275	down	--	--	Cellular Component: photosystem I (GO:0009522);; Cellular Component: photosystem II (GO:0009523);; Cellular Component: chloroplast thylakoid membrane (GO:0009535);; Biological Process: photosynthesis, light harvesting (GO:0009765);; Cellular Component: integral component of membrane (GO:0016021);; Molecular Function: chlorophyll binding (GO:0016168);; Biological Process: protein-chromophore linka…	K08912|1.6e-154|vvi:100241745|K08912 light-harvesting complex II chlorophyll a/b binding protein 1 | (RefSeq) chlorophyll a-b binding protein of LHCII type 1	Photosynthesis - antenna proteins (ko00196)	--	--	Chlorophyll A-B binding protein	Chlorophyll a-b binding protein 40, chloroplastic OS=Nicotiana tabacum OX=4097 GN=CAB40 PE=2 SV=1	C	Energy production and conversion	PREDICTED: chlorophyll a-b binding protein of LHCII type 1 [Vitis vinifera]	cellular component: cell (GO:0005623);; cellular component: membrane (GO:0016020);; cellular component: macromolecular complex (GO:0032991);; cellular component: membrane part (GO:0044425);; cellular component: cell part (GO:0044464);; cellular component: organelle (GO:0043226);; cellular component: organelle part (GO:0044422);; biological process: metabolic process (GO:0008152);; biological proc…
VIT_11s0016g00730	VIT_11s0016g00730	131.089	130.258	120.779	29.4409	27.4977	28.3985	62.849	63.3296	62.6658	3.04896e-95	0.955848	up	3.69302e-105	-1.16643	down	--	--	Biological Process: response to light stimulus (GO:0009416);; Cellular Component: photosystem I (GO:0009522);; Cellular Component: photosystem II (GO:0009523);; Cellular Component: chloroplast thylakoid membrane (GO:0009535);; Biological Process: photosynthesis, light harvesting in photosystem I (GO:0009768);; Cellular Component: integral component of membrane (GO:0016021);; Molecular Function: c…	K08908|6.8e-158|vvi:100268126|K08908 light-harvesting complex I chlorophyll a/b binding protein 2 | (RefSeq) photosystem I chlorophyll a/b-binding protein 6, chloroplastic	Photosynthesis - antenna proteins (ko00196)	--	--	Chlorophyll A-B binding protein	Photosystem I chlorophyll a/b-binding protein 6, chloroplastic OS=Arabidopsis thaliana OX=3702 GN=LHCA6 PE=1 SV=1	C	Energy production and conversion	PREDICTED: photosystem I chlorophyll a/b-binding protein 6, chloroplastic [Vitis vinifera]	biological process: response to stimulus (GO:0050896);; cellular component: cell (GO:0005623);; cellular component: membrane (GO:0016020);; cellular component: macromolecular complex (GO:0032991);; cellular component: membrane part (GO:0044425);; cellular component: cell part (GO:0044464);; cellular component: organelle (GO:0043226);; cellular component: organelle part (GO:0044422);; biological p…
VIT_12s0028g00320	VIT_12s0028g00320	1230.55	1207	1121.36	411.264	447.98	460.678	1044.05	1111.01	1104.96	0.151006	0.0674313	normal	1.03932e-286	-1.33035	down	--	--	Biological Process: response to light stimulus (GO:0009416);; Cellular Component: photosystem I (GO:0009522);; Cellular Component: photosystem II (GO:0009523);; Cellular Component: chloroplast thylakoid membrane (GO:0009535);; Biological Process: photosynthesis, light harvesting in photosystem I (GO:0009768);; Cellular Component: chloroplast envelope (GO:0009941);; Cellular Component: plastoglobu…	K08912|1.5e-155|vvi:100250504|K08912 light-harvesting complex II chlorophyll a/b binding protein 1 | (RefSeq) chlorophyll a-b binding protein 40, chloroplastic-like	Photosynthesis - antenna proteins (ko00196)	--	--	Chlorophyll A-B binding protein	Chlorophyll a-b binding protein 40, chloroplastic OS=Nicotiana tabacum OX=4097 GN=CAB40 PE=2 SV=1	C	Energy production and conversion	PREDICTED: chlorophyll a-b binding protein of LHCII type 1 [Vitis vinifera]	biological process: response to stimulus (GO:0050896);; cellular component: cell (GO:0005623);; cellular component: membrane (GO:0016020);; cellular component: macromolecular complex (GO:0032991);; cellular component: membrane part (GO:0044425);; cellular component: cell part (GO:0044464);; cellular component: organelle (GO:0043226);; cellular component: organelle part (GO:0044422);; biological p…
VIT_12s0055g01110	VIT_12s0055g01110	608.858	583.928	568.793	137.367	147.59	145.173	377.185	397.348	393.071	3.24226e-43	0.533471	normal	0	-1.46595	down	--	--	Biological Process: response to light stimulus (GO:0009416);; Cellular Component: photosystem I (GO:0009522);; Cellular Component: photosystem II (GO:0009523);; Cellular Component: chloroplast thylakoid membrane (GO:0009535);; Biological Process: photosynthesis, light harvesting in photosystem I (GO:0009768);; Cellular Component: chloroplast envelope (GO:0009941);; Cellular Component: plastoglobu…	K08917|1.1e-144|vvi:100241887|K08917 light-harvesting complex II chlorophyll a/b binding protein 6 | (RefSeq) chlorophyll a-b binding protein CP24 10A, chloroplastic-like	Photosynthesis - antenna proteins (ko00196)	--	--	Chlorophyll A-B binding protein	Chlorophyll a-b binding protein CP24 10A, chloroplastic OS=Solanum lycopersicum OX=4081 GN=CAP10A PE=3 SV=1	C	Energy production and conversion	PREDICTED: chlorophyll a-b binding protein CP24 10A, chloroplastic [Vitis vinifera]	biological process: response to stimulus (GO:0050896);; cellular component: cell (GO:0005623);; cellular component: membrane (GO:0016020);; cellular component: macromolecular complex (GO:0032991);; cellular component: membrane part (GO:0044425);; cellular component: cell part (GO:0044464);; cellular component: organelle (GO:0043226);; cellular component: organelle part (GO:0044422);; biological p…
VIT_12s0057g00630	VIT_12s0057g00630	1376.37	1349.83	1254.61	525.997	558.586	556.622	1290.93	1361.96	1329.89	0.188871	-0.0595345	normal	0	-1.30467	down	--	--	Biological Process: response to light stimulus (GO:0009416);; Cellular Component: photosystem I (GO:0009522);; Cellular Component: photosystem II (GO:0009523);; Cellular Component: chloroplast thylakoid membrane (GO:0009535);; Biological Process: photosynthesis, light harvesting in photosystem I (GO:0009768);; Cellular Component: chloroplast envelope (GO:0009941);; Cellular Component: plastoglobu…	K08913|5.0e-156|vvi:100254533|K08913 light-harvesting complex II chlorophyll a/b binding protein 2 | (RefSeq) chlorophyll a-b binding protein 151, chloroplastic-like	Photosynthesis - antenna proteins (ko00196)	--	--	Chlorophyll A-B binding protein	Chlorophyll a-b binding protein 151, chloroplastic OS=Gossypium hirsutum OX=3635 GN=CAB-151 PE=2 SV=2	C	Energy production and conversion	PREDICTED: chlorophyll a-b binding protein 151, chloroplastic [Vitis vinifera]	biological process: response to stimulus (GO:0050896);; cellular component: cell (GO:0005623);; cellular component: membrane (GO:0016020);; cellular component: macromolecular complex (GO:0032991);; cellular component: membrane part (GO:0044425);; cellular component: cell part (GO:0044464);; cellular component: organelle (GO:0043226);; cellular component: organelle part (GO:0044422);; biological p…
VIT_13s0019g04140	VIT_13s0019g04140	1303.98	1295.45	1238.5	310.326	326.668	326.714	908.118	948.407	902.342	3.90404e-31	0.416823	normal	0	-1.54267	down	--	--	Biological Process: response to light stimulus (GO:0009416);; Cellular Component: photosystem I (GO:0009522);; Cellular Component: photosystem II (GO:0009523);; Cellular Component: chloroplast thylakoid membrane (GO:0009535);; Biological Process: photosynthesis, light harvesting in photosystem I (GO:0009768);; Cellular Component: integral component of membrane (GO:0016021);; Molecular Function: c…	K08907|1.7e-140|vvi:100263275|K08907 light-harvesting complex I chlorophyll a/b binding protein 1 | (RefSeq) chlorophyll a-b binding protein 6A, chloroplastic-like	Photosynthesis - antenna proteins (ko00196)	--	--	Chlorophyll A-B binding protein	Chlorophyll a-b binding protein 6, chloroplastic OS=Arabidopsis thaliana OX=3702 GN=LHCA1 PE=1 SV=1	C	Energy production and conversion	PREDICTED: chlorophyll a-b binding protein 6, chloroplastic [Vitis vinifera]	biological process: response to stimulus (GO:0050896);; cellular component: cell (GO:0005623);; cellular component: membrane (GO:0016020);; cellular component: macromolecular complex (GO:0032991);; cellular component: membrane part (GO:0044425);; cellular component: cell part (GO:0044464);; cellular component: organelle (GO:0043226);; cellular component: organelle part (GO:0044422);; biological p…
VIT_17s0000g06350	VIT_17s0000g06350	1004.33	1024.47	964.539	249.783	265.621	262.94	965.14	1035.1	985.765	0.198749	-0.0553493	normal	0	-1.9644	down	--	--	Biological Process: response to light stimulus (GO:0009416);; Cellular Component: photosystem I (GO:0009522);; Cellular Component: photosystem II (GO:0009523);; Cellular Component: chloroplast thylakoid membrane (GO:0009535);; Biological Process: photosynthesis, light harvesting in photosystem I (GO:0009768);; Cellular Component: integral component of membrane (GO:0016021);; Molecular Function: c…	K08910|1.6e-146|vvi:100232934|K08910 light-harvesting complex I chlorophyll a/b binding protein 4 | (RefSeq) LHCA1; chlorophyll a-b binding protein 4, chloroplastic	Photosynthesis - antenna proteins (ko00196)	--	--	Chlorophyll A-B binding protein	Chlorophyll a-b binding protein P4, chloroplastic OS=Pisum sativum OX=3888 GN=lhcA-P4 PE=1 SV=1	C	Energy production and conversion	PREDICTED: chlorophyll a-b binding protein 4, chloroplastic [Vitis vinifera]	biological process: response to stimulus (GO:0050896);; cellular component: cell (GO:0005623);; cellular component: membrane (GO:0016020);; cellular component: macromolecular complex (GO:0032991);; cellular component: membrane part (GO:0044425);; cellular component: cell part (GO:0044464);; cellular component: organelle (GO:0043226);; cellular component: organelle part (GO:0044422);; biological p…
VIT_18s0001g10550	VIT_18s0001g10550	60.7848	62.618	59.8085	21.3669	22.3544	20.7241	52.3965	51.4895	50.3516	0.000224478	0.189201	normal	5.86873e-110	-1.27853	down	--	--	Cellular Component: chloroplast (GO:0009507);;	K08911|2.2e-151|vvi:100255844|K08911 light-harvesting complex I chlorophyll a/b binding protein 5 | (RefSeq) photosystem I chlorophyll a/b-binding protein 5, chloroplastic	Photosynthesis - antenna proteins (ko00196)	--	--	Chlorophyll A-B binding protein	Photosystem I chlorophyll a/b-binding protein 5, chloroplastic OS=Arabidopsis thaliana OX=3702 GN=LHCA5 PE=1 SV=1	C	Energy production and conversion	Protein CYPRO4 [Vitis vinifera]	cellular component: cell (GO:0005623);; cellular component: organelle (GO:0043226);; cellular component: cell part (GO:0044464)
VIT_18s0089g01170	VIT_18s0089g01170	772.895	755.616	715.367	291.746	313.286	316.219	978.941	1013.67	981.866	1.3396e-35	-0.464791	normal	0	-1.71657	down	--	--	Biological Process: response to light stimulus (GO:0009416);; Cellular Component: photosystem I (GO:0009522);; Cellular Component: photosystem II (GO:0009523);; Cellular Component: chloroplast thylakoid membrane (GO:0009535);; Biological Process: photosynthesis, light harvesting in photosystem I (GO:0009768);; Cellular Component: plastoglobule (GO:0010287);; Cellular Component: integral component…	K08916|2.4e-165|vvi:100246457|K08916 light-harvesting complex II chlorophyll a/b binding protein 5 | (RefSeq) chlorophyll a-b binding protein CP26, chloroplastic	Photosynthesis - antenna proteins (ko00196)	--	--	Chlorophyll A-B binding protein	Chlorophyll a-b binding protein CP26, chloroplastic OS=Arabidopsis thaliana OX=3702 GN=LHCB5 PE=1 SV=1	C	Energy production and conversion	PREDICTED: chlorophyll a-b binding protein CP26, chloroplastic [Vitis vinifera]	biological process: response to stimulus (GO:0050896);; cellular component: cell (GO:0005623);; cellular component: membrane (GO:0016020);; cellular component: macromolecular complex (GO:0032991);; cellular component: membrane part (GO:0044425);; cellular component: cell part (GO:0044464);; cellular component: organelle (GO:0043226);; cellular component: organelle part (GO:0044422);; biological p…
VIT_18s0122g00430	VIT_18s0122g00430	19.2462	21.8351	19.2262	10.4896	9.65923	10.6182	21.4822	22.9272	20.3988	0.0489513	-0.160901	normal	9.20808e-41	-1.0928	down	--	--	Biological Process: response to light stimulus (GO:0009416);; Cellular Component: photosystem I (GO:0009522);; Cellular Component: photosystem II (GO:0009523);; Cellular Component: chloroplast thylakoid membrane (GO:0009535);; Biological Process: photosynthesis, light harvesting in photosystem I (GO:0009768);; Cellular Component: chloroplast envelope (GO:0009941);; Cellular Component: plastoglobu…	K14172|3.6e-180|vvi:100256544|K14172 light-harvesting complex II chlorophyll a/b binding protein 7 | (RefSeq) chlorophyll a-b binding protein 5, chloroplastic	Photosynthesis - antenna proteins (ko00196)	--	--	Chlorophyll A-B binding protein	Chlorophyll a-b binding protein 7, chloroplastic OS=Arabidopsis thaliana OX=3702 GN=LHCB7 PE=2 SV=1	C	Energy production and conversion	unnamed protein product, partial [Vitis vinifera]	biological process: response to stimulus (GO:0050896);; cellular component: cell (GO:0005623);; cellular component: membrane (GO:0016020);; cellular component: macromolecular complex (GO:0032991);; cellular component: membrane part (GO:0044425);; cellular component: cell part (GO:0044464);; cellular component: organelle (GO:0043226);; cellular component: organelle part (GO:0044422);; biological p…
VIT_19s0014g00160	VIT_19s0014g00160	193.641	173.809	182.43	64.0447	65.9273	64.3695	128.161	129.864	131.992	1.6362e-21	0.4357	normal	5.87367e-135	-1.0285	down	--	--	Biological Process: response to light stimulus (GO:0009416);; Cellular Component: photosystem I (GO:0009522);; Cellular Component: photosystem II (GO:0009523);; Cellular Component: chloroplast thylakoid membrane (GO:0009535);; Biological Process: photosynthesis, light harvesting in photosystem I (GO:0009768);; Cellular Component: chloroplast envelope (GO:0009941);; Cellular Component: plastoglobu…	K08912|1.7e-154|vvi:100245214|K08912 light-harvesting complex II chlorophyll a/b binding protein 1 | (RefSeq) chlorophyll a-b binding protein 40, chloroplastic-like	Photosynthesis - antenna proteins (ko00196)	--	--	Chlorophyll A-B binding protein	Chlorophyll a-b binding protein 40, chloroplastic OS=Nicotiana tabacum OX=4097 GN=CAB40 PE=2 SV=1	C	Energy production and conversion	PREDICTED: chlorophyll a-b binding protein of LHCII type 1 [Vitis vinifera]	biological process: response to stimulus (GO:0050896);; cellular component: cell (GO:0005623);; cellular component: membrane (GO:0016020);; cellular component: macromolecular complex (GO:0032991);; cellular component: membrane part (GO:0044425);; cellular component: cell part (GO:0044464);; cellular component: organelle (GO:0043226);; cellular component: organelle part (GO:0044422);; biological p…
VIT_19s0014g03660	VIT_19s0014g03660	595.532	602.93	564.496	142.913	157.415	153.488	476.037	500.363	499.507	1.28925e-06	0.19711	normal	0	-1.72656	down	--	--	Biological Process: response to light stimulus (GO:0009416);; Cellular Component: photosystem I (GO:0009522);; Cellular Component: photosystem II (GO:0009523);; Cellular Component: chloroplast thylakoid membrane (GO:0009535);; Biological Process: photosynthesis, light harvesting in photosystem I (GO:0009768);; Cellular Component: chloroplast envelope (GO:0009941);; Cellular Component: plastoglobu…	K08914|2.9e-157|vvi:100260599|K08914 light-harvesting complex II chlorophyll a/b binding protein 3 | (RefSeq) chlorophyll a-b binding protein 13, chloroplastic	Photosynthesis - antenna proteins (ko00196)	--	--	Chlorophyll A-B binding protein	Chlorophyll a-b binding protein 13, chloroplastic OS=Solanum lycopersicum OX=4081 GN=CAB13 PE=1 SV=1	C	Energy production and conversion	PREDICTED: chlorophyll a-b binding protein 13, chloroplastic [Vitis vinifera]	biological process: response to stimulus (GO:0050896);; cellular component: cell (GO:0005623);; cellular component: membrane (GO:0016020);; cellular component: macromolecular complex (GO:0032991);; cellular component: membrane part (GO:0044425);; cellular component: cell part (GO:0044464);; cellular component: organelle (GO:0043226);; cellular component: organelle part (GO:0044422);; biological p…
