# Supplementary material for: Grapevine (Vitis vinifera) responses to salt stress and alkali stress: transcriptional and metabolic profiling
Source: BMC Plant Biol. 2022 Nov 14;22:528. doi: 10.1186/s12870-022-03907-z (PMC9661776; doi:10.1186/s12870-022-03907-z)
Supplement: Supplementary file 8 — Additional file 8: Table S7. The DEGs involved in the ‘Photosynthesis’ pathway. [file 12870_2022_3907_MOESM8_ESM.xlsx]

## Sheet: Sheet1
#ID	gene_name	T1-1_FPKM	T1-2_FPKM	T1-3_FPKM	T2-1_FPKM	T2-2_FPKM	T2-3_FPKM	ck-1_FPKM	ck-2_FPKM	ck-3_FPKM	ck-1_ck-2_ck-3_vs_T1-1_T1-2_T1-3_DESeq2_FDR	ck-1_ck-2_ck-3_vs_T1-1_T1-2_T1-3_DESeq2_log2FC	ck-1_ck-2_ck-3_vs_T1-1_T1-2_T1-3_DESeq2_(FDR_0.05_FC_1.5)_regulated	ck-1_ck-2_ck-3_vs_T2-1_T2-2_T2-3_DESeq2_FDR	ck-1_ck-2_ck-3_vs_T2-1_T2-2_T2-3_DESeq2_log2FC	ck-1_ck-2_ck-3_vs_T2-1_T2-2_T2-3_DESeq2_(FDR_0.05_FC_1.5)_regulated	COG_class	COG_class_annotation	GO_annotation	KEGG_annotation	KEGG_pathway_annotation	KOG_class	KOG_class_annotation	Pfam_annotation	Swiss_Prot_annotation	eggNOG_class	eggNOG_class_annotation	NR_annotation	GO_second_level_annotation
VIT_00s0125g00280	VIT_00s0125g00280	610.79	594.436	575.664	344.893	357.227	366.3	818.962	856.172	798.909	2.54754e-45	-0.532255	normal	0	-1.23667	down	--	--	Cellular Component: chloroplast thylakoid membrane (GO:0009535);; Cellular Component: photosystem I reaction center (GO:0009538);; Cellular Component: chloroplast envelope (GO:0009941);; Cellular Component: plastoglobule (GO:0010287);; Biological Process: photosynthesis (GO:0015979);; Cellular Component: integral component of membrane (GO:0016021);; Molecular Function: protein domain specific bin…	K02694|5.4e-122|vvi:100247987|K02694 photosystem I subunit III | (RefSeq) photosystem I reaction center subunit III, chloroplastic	Photosynthesis (ko00195)	--	--	Photosystem I reaction centre subunit III	Photosystem I reaction center subunit III, chloroplastic OS=Arabidopsis thaliana OX=3702 GN=PSAF PE=1 SV=1	S	Function unknown	PREDICTED: photosystem I reaction center subunit III, chloroplastic [Vitis vinifera]	cellular component: cell (GO:0005623);; cellular component: membrane (GO:0016020);; cellular component: organelle (GO:0043226);; cellular component: organelle part (GO:0044422);; cellular component: cell part (GO:0044464);; cellular component: macromolecular complex (GO:0032991);; cellular component: membrane part (GO:0044425);; biological process: metabolic process (GO:0008152);; biological proc…
VIT_00s0207g00210	VIT_00s0207g00210	1832.98	1824.85	1770.74	1257.99	1400.68	1399.76	2164.55	2129.48	2202.74	1.63004e-23	-0.317683	normal	3.96395e-111	-0.70537	down	--	--	Cellular Component: photosystem II oxygen evolving complex (GO:0009654);; Biological Process: photosystem II assembly (GO:0010207);; Molecular Function: oxygen evolving activity (GO:0010242);; Biological Process: photosystem II stabilization (GO:0042549);;	K02716|5.8e-186|vvi:100245459|K02716 photosystem II oxygen-evolving enhancer protein 1 | (RefSeq) oxygen-evolving enhancer protein 1, chloroplastic	Photosynthesis (ko00195)	--	--	Manganese-stabilising protein / photosystem II polypeptide	Oxygen-evolving enhancer protein 1, chloroplastic OS=Nicotiana tabacum OX=4097 GN=PSBO PE=2 SV=1	S	Function unknown	PREDICTED: oxygen-evolving enhancer protein 1, chloroplastic [Vitis vinifera]	cellular component: cell (GO:0005623);; cellular component: membrane (GO:0016020);; cellular component: macromolecular complex (GO:0032991);; cellular component: membrane part (GO:0044425);; cellular component: cell part (GO:0044464);; biological process: cellular process (GO:0009987);; biological process: cellular component organization or biogenesis (GO:0071840);; biological process: metabolic …
VIT_00s0275g00010	VIT_00s0275g00010	6.94218	4.41191	9.85598	3.79107	1.0091	3.8539	2.17565	4.08762	3.51565	0.000192889	0.977626	up	0.813462	-0.144174	normal	--	--	Biological Process: photosynthetic electron transport in photosystem II (GO:0009772);; Molecular Function: electron transporter, transferring electrons within the cyclic electron transport pathway of photosynthesis activity (GO:0045156);;	K02705|7.8e-32|adu:107484127|K02705 photosystem II CP43 chlorophyll apoprotein | (RefSeq) LOW QUALITY PROTEIN: uncharacterized protein LOC107484127	Photosynthesis (ko00195)	--	--	Photosynthetic reaction centre protein	Photosystem II D2 protein OS=Acorus americanus OX=263995 GN=psbD PE=3 SV=1	C	Energy production and conversion	hypothetical protein LSAT_3X99281 [Lactuca sativa]	biological process: metabolic process (GO:0008152);; biological process: cellular process (GO:0009987);; biological process: single-organism process (GO:0044699);; molecular function: electron carrier activity (GO:0009055)
VIT_00s0332g00060	VIT_00s0332g00060	4.84424	2.74647	5.47313	2.14812	1.22348	2.31479	1.18347	2.07018	2.41212	0.0111524	0.957034	up	0.968997	-0.0202575	normal	[C]	Energy production and conversion	Cellular Component: chloroplast thylakoid membrane (GO:0009535);; Cellular Component: proton-transporting ATP synthase complex, catalytic core F(1) (GO:0045261);; Biological Process: ATP metabolic process (GO:0046034);; Biological Process: hydrogen ion transmembrane transport (GO:1902600);;	K02112|1.7e-88|vvi:4025008|K02112 F-type H+/Na+-transporting ATPase subunit beta [EC:7.1.2.2 7.2.2.1] | (RefSeq) atpB, ViviCp028; ATP synthase CF1 beta subunit	Oxidative phosphorylation (ko00190);; Photosynthesis (ko00195)	[C]	Energy production and conversion	ATP synthase alpha/beta family, beta-barrel domain	ATP synthase subunit beta, chloroplastic OS=Cinnamomum camphora OX=13429 GN=atpB PE=3 SV=1	C	Energy production and conversion	unnamed protein product, partial [Vitis vinifera]	cellular component: cell (GO:0005623);; cellular component: membrane (GO:0016020);; cellular component: organelle (GO:0043226);; cellular component: organelle part (GO:0044422);; cellular component: cell part (GO:0044464);; cellular component: macromolecular complex (GO:0032991);; cellular component: membrane part (GO:0044425);; biological process: metabolic process (GO:0008152);; biological proc…
VIT_00s0396g00010	VIT_00s0396g00010	11.8227	6.77047	16.7702	5.76396	2.39048	5.14975	2.53404	6.50467	4.60405	0.0210933	1.00806	up	0.9382	-0.0460586	normal	--	--	Cellular Component: photosystem II (GO:0009523);; Cellular Component: chloroplast thylakoid membrane (GO:0009535);; Biological Process: photosynthetic electron transport in photosystem II (GO:0009772);; Cellular Component: integral component of membrane (GO:0016021);; Molecular Function: chlorophyll binding (GO:0016168);; Biological Process: protein-chromophore linkage (GO:0018298);; Molecular Fu…	K02705|5.0e-105|hbr:110667459|K02705 photosystem II CP43 chlorophyll apoprotein | (RefSeq) uncharacterized protein LOC110667459	Photosynthesis (ko00195)	--	--	Photosystem II protein	Photosystem II CP43 reaction center protein OS=Manihot esculenta OX=3983 GN=psbC PE=3 SV=1	C	Energy production and conversion	photosystem II CP43 chlorophyll apoprotein [Fridericia platyphylla]	cellular component: cell (GO:0005623);; cellular component: membrane (GO:0016020);; cellular component: macromolecular complex (GO:0032991);; cellular component: membrane part (GO:0044425);; cellular component: cell part (GO:0044464);; cellular component: organelle (GO:0043226);; cellular component: organelle part (GO:0044422);; biological process: metabolic process (GO:0008152);; biological proc…
VIT_00s0904g00010	VIT_00s0904g00010	598.822	594.321	523.662	281.23	294.284	294.775	928.396	986.075	961.288	2.11694e-61	-0.801002	down	0	-1.74929	down	--	--	Molecular Function: calcium ion binding (GO:0005509);; Cellular Component: photosystem II oxygen evolving complex (GO:0009654);; Biological Process: photosynthesis (GO:0015979);; Cellular Component: extrinsic component of membrane (GO:0019898);;	K08901|9.5e-119|vvi:100240959|K08901 photosystem II oxygen-evolving enhancer protein 3 | (RefSeq) oxygen-evolving enhancer protein 3, chloroplastic	Photosynthesis (ko00195)	--	--	Oxygen evolving enhancer protein 3 (PsbQ)	Oxygen-evolving enhancer protein 3, chloroplastic OS=Spinacia oleracea OX=3562 GN=PSBQ PE=1 SV=1	S	Function unknown	PREDICTED: oxygen-evolving enhancer protein 3, chloroplastic [Vitis vinifera]	molecular function: binding (GO:0005488);; cellular component: cell (GO:0005623);; cellular component: membrane (GO:0016020);; cellular component: macromolecular complex (GO:0032991);; cellular component: membrane part (GO:0044425);; cellular component: cell part (GO:0044464);; biological process: metabolic process (GO:0008152);; biological process: cellular process (GO:0009987)
VIT_00s2608g00010	VIT_00s2608g00010	14.8886	9.6252	22.8516	7.93343	4.44942	7.44841	3.85054	7.48846	7.3217	0.00752463	1.05254	up	0.908722	0.0557103	normal	--	--	Cellular Component: photosystem II (GO:0009523);; Biological Process: photosynthetic electron transport chain (GO:0009767);; Cellular Component: integral component of membrane (GO:0016021);; Molecular Function: chlorophyll binding (GO:0016168);; Biological Process: protein-chromophore linkage (GO:0018298);; Molecular Function: heme binding (GO:0020037);; Molecular Function: metal ion binding (GO:…	K02704|4.7e-58|lja:Ljclg3v0010730.1|K02704 photosystem II CP47 chlorophyll apoprotein | (RefSeq) Ljchlorog3v0010730.1; -	Photosynthesis (ko00195)	--	--	Photosystem II protein	Photosystem II CP47 reaction center protein OS=Lotus japonicus OX=34305 GN=psbB PE=3 SV=1	S	Function unknown	PREDICTED: uncharacterized protein LOC109122277 [Vitis vinifera]	cellular component: cell (GO:0005623);; cellular component: membrane (GO:0016020);; cellular component: macromolecular complex (GO:0032991);; cellular component: membrane part (GO:0044425);; cellular component: cell part (GO:0044464);; biological process: metabolic process (GO:0008152);; biological process: cellular process (GO:0009987);; biological process: single-organism process (GO:0044699);;…
VIT_01s0026g02680	VIT_01s0026g02680	57.5997	53.494	51.2507	29.035	28.7275	28.7569	47.2779	45.7448	45.6252	0.00668101	0.168492	normal	2.95984e-32	-0.702004	down	--	--	Molecular Function: calcium ion binding (GO:0005509);; Cellular Component: chloroplast (GO:0009507);; Cellular Component: photosystem II oxygen evolving complex (GO:0009654);; Biological Process: photosynthetic electron transport chain (GO:0009767);; Cellular Component: extrinsic component of membrane (GO:0019898);; Molecular Function: electron transporter, transferring electrons within the cycli…	K08901|6.4e-100|vvi:100243071|K08901 photosystem II oxygen-evolving enhancer protein 3 | (RefSeq) photosynthetic NDH subunit of lumenal location 2, chloroplastic	Photosynthesis (ko00195)	--	--	Oxygen evolving enhancer protein 3 (PsbQ)	Photosynthetic NDH subunit of lumenal location 2, chloroplastic OS=Arabidopsis thaliana OX=3702 GN=PNSL2 PE=1 SV=1	S	Function unknown	PREDICTED: photosynthetic NDH subunit of lumenal location 2, chloroplastic [Vitis vinifera]	molecular function: binding (GO:0005488);; cellular component: cell (GO:0005623);; cellular component: organelle (GO:0043226);; cellular component: cell part (GO:0044464);; cellular component: membrane (GO:0016020);; cellular component: macromolecular complex (GO:0032991);; cellular component: membrane part (GO:0044425);; biological process: metabolic process (GO:0008152);; biological process: ce…
VIT_01s0137g00210	VIT_01s0137g00210	459.761	446.182	397.551	211.942	210.995	222.875	402.869	443.472	417.379	0.825617	-0.0141035	normal	1.54626e-129	-0.993409	down	--	--	Cellular Component: photosystem II (GO:0009523);; Cellular Component: chloroplast thylakoid (GO:0009534);; Biological Process: photosynthesis (GO:0015979);; Cellular Component: integral component of membrane (GO:0016021);; Molecular Function: manganese ion binding (GO:0030145);; Biological Process: cell redox homeostasis (GO:0045454);;	K02723|1.2e-101|vvi:100252545|K02723 photosystem II PsbY protein | (RefSeq) photosystem II core complex proteins psbY, chloroplastic	Photosynthesis (ko00195)	--	--	Photosystem II protein Y (PsbY)	Photosystem II core complex proteins psbY, chloroplastic OS=Spinacia oleracea OX=3562 GN=PSBY PE=1 SV=2	S	Function unknown	PREDICTED: photosystem II core complex proteins psbY, chloroplastic [Vitis vinifera]	cellular component: cell (GO:0005623);; cellular component: membrane (GO:0016020);; cellular component: macromolecular complex (GO:0032991);; cellular component: membrane part (GO:0044425);; cellular component: cell part (GO:0044464);; cellular component: organelle (GO:0043226);; cellular component: organelle part (GO:0044422);; biological process: metabolic process (GO:0008152);; biological proc…
VIT_03s0017g00940	VIT_03s0017g00940	114.523	118.157	105.147	67.4858	64.8235	68.8028	98.7002	104.428	95.4992	0.0328296	0.119001	normal	4.23037e-35	-0.594627	down	[C]	Energy production and conversion	Cellular Component: plasma membrane (GO:0005886);; Cellular Component: integral component of membrane (GO:0016021);; Molecular Function: oxidoreductase activity (GO:0016491);; Molecular Function: electron transporter, transferring electrons within cytochrome b6/f complex of photosystem II activity (GO:0045158);; Molecular Function: 2 iron, 2 sulfur cluster binding (GO:0051537);;	K02636|2.2e-124|vvi:100258879|K02636 cytochrome b6-f complex iron-sulfur subunit [EC:7.1.1.6] | (RefSeq) cytochrome b6-f complex iron-sulfur subunit 1, chloroplastic	Photosynthesis (ko00195)	[C]	Energy production and conversion	Rieske [2Fe-2S] domain	Cytochrome b6-f complex iron-sulfur subunit, chloroplastic OS=Solanum tuberosum OX=4113 GN=petC PE=2 SV=1	C	Energy production and conversion	cytochrome b6-f complex iron-sulfur subunit, chloroplastic-like [Vitis riparia]	cellular component: cell (GO:0005623);; cellular component: membrane (GO:0016020);; cellular component: cell part (GO:0044464);; cellular component: membrane part (GO:0044425);; molecular function: catalytic activity (GO:0003824);; molecular function: electron carrier activity (GO:0009055);; molecular function: binding (GO:0005488)
VIT_04s0008g05590	VIT_04s0008g05590	229.986	239.388	204.998	118.682	117.608	125.987	212.959	219.915	207.743	0.806324	0.0154907	normal	4.90805e-100	-0.847596	down	--	--	Molecular Function: hydrogen ion transmembrane transporter activity (GO:0015078);; Biological Process: ATP synthesis coupled proton transport (GO:0015986);; Cellular Component: integral component of membrane (GO:0016021);; Cellular Component: proton-transporting ATP synthase complex, coupling factor F(o) (GO:0045263);;	K02109|6.6e-77|vvi:109122511|K02109 F-type H+-transporting ATPase subunit b | (RefSeq) ATP synthase subunit b', chloroplastic	Oxidative phosphorylation (ko00190);; Photosynthesis (ko00195)	--	--	ATP synthase B/B' CF(0)	ATP synthase subunit b', chloroplastic OS=Spinacia oleracea OX=3562 GN=ATPF2 PE=1 SV=2	U	Intracellular trafficking, secretion, and vesicular transport	PREDICTED: ATP synthase subunit b', chloroplastic [Vitis vinifera]	biological process: localization (GO:0051179);; molecular function: transporter activity (GO:0005215);; biological process: metabolic process (GO:0008152);; biological process: cellular process (GO:0009987);; biological process: single-organism process (GO:0044699);; cellular component: membrane (GO:0016020);; cellular component: membrane part (GO:0044425);; cellular component: cell (GO:0005623);…
VIT_04s0023g00410	VIT_04s0023g00410	1603.65	1642.37	1507.76	681.046	687.821	693.706	1634.65	1698.39	1635.08	0.00268248	-0.122231	normal	0	-1.29318	down	--	--	Cellular Component: chloroplast thylakoid membrane (GO:0009535);; Cellular Component: photosystem I reaction center (GO:0009538);; Biological Process: photosynthesis (GO:0015979);; Cellular Component: integral component of membrane (GO:0016021);;	K02699|9.1e-119|vvi:100242802|K02699 photosystem I subunit XI | (RefSeq) photosystem I reaction center subunit XI, chloroplastic	Photosynthesis (ko00195)	--	--	Photosystem I reaction centre subunit XI	Photosystem I reaction center subunit XI, chloroplastic OS=Spinacia oleracea OX=3562 GN=PSAL PE=1 SV=1	S	Function unknown	PREDICTED: photosystem I reaction center subunit XI, chloroplastic [Vitis vinifera]	cellular component: cell (GO:0005623);; cellular component: membrane (GO:0016020);; cellular component: organelle (GO:0043226);; cellular component: organelle part (GO:0044422);; cellular component: cell part (GO:0044464);; cellular component: macromolecular complex (GO:0032991);; cellular component: membrane part (GO:0044425);; biological process: metabolic process (GO:0008152);; biological proc…
VIT_04s0023g03510	VIT_04s0023g03510	1058.63	1058.53	1022.44	495.189	538.53	536.278	939.362	934.364	937.385	0.00179558	0.100529	normal	5.8932e-224	-0.866696	down	[P]	Inorganic ion transport and metabolism	Molecular Function: ferredoxin-NADP+ reductase activity (GO:0004324);; Cellular Component: chloroplast (GO:0009507);;	K02641|1.2e-205|vvi:100241976|K02641 ferredoxin--NADP+ reductase [EC:1.18.1.2] | (RefSeq) ferredoxin--NADP reductase, leaf-type isozyme, chloroplastic	Photosynthesis (ko00195)	[C]	Energy production and conversion	Oxidoreductase NAD-binding domain	Ferredoxin--NADP reductase, leaf-type isozyme, chloroplastic OS=Nicotiana tabacum OX=4097 GN=PETH PE=2 SV=1	C	Energy production and conversion	PREDICTED: ferredoxin--NADP reductase, leaf-type isozyme, chloroplastic [Vitis vinifera]	biological process: metabolic process (GO:0008152);; biological process: single-organism process (GO:0044699);; molecular function: catalytic activity (GO:0003824);; cellular component: cell (GO:0005623);; cellular component: organelle (GO:0043226);; cellular component: cell part (GO:0044464)
VIT_04s0044g01410	VIT_04s0044g01410	1013.23	1021.86	944.863	644.856	692.778	679.693	1351.99	1394.22	1369.62	6.37223e-43	-0.523885	normal	1.31134e-303	-1.05464	down	--	--	Biological Process: photosynthesis (GO:0015979);; Cellular Component: chloroplast photosystem I (GO:0030093);;	K02701|2.8e-91|vvi:100232935|K02701 photosystem I subunit PsaN | (RefSeq) PSAN; photosystem I reaction center subunit N, chloroplastic	Photosynthesis (ko00195)	--	--	Photosystem I reaction centre subunit N (PSAN or PSI-N)	Photosystem I reaction center subunit N, chloroplastic OS=Arabidopsis thaliana OX=3702 GN=PSAN PE=1 SV=2	S	Function unknown	PREDICTED: photosystem I reaction center subunit N, chloroplastic [Vitis vinifera]	biological process: metabolic process (GO:0008152);; biological process: cellular process (GO:0009987);; cellular component: cell (GO:0005623);; cellular component: membrane (GO:0016020);; cellular component: macromolecular complex (GO:0032991);; cellular component: organelle (GO:0043226);; cellular component: organelle part (GO:0044422);; cellular component: membrane part (GO:0044425);; cellular…
VIT_05s0020g03180	VIT_05s0020g03180	1079.19	1088.98	1025.64	612.678	642.018	662.028	1109.87	1160.82	1115.92	0.000183412	-0.143218	normal	1.05481e-163	-0.847222	down	--	--	Cellular Component: photosystem I reaction center (GO:0009538);; Biological Process: photosynthesis (GO:0015979);;	K02692|1.5e-112|vvi:100240928|K02692 photosystem I subunit II | (RefSeq) photosystem I reaction center subunit II, chloroplastic-like	Photosynthesis (ko00195)	--	--	PsaD	Photosystem I reaction center subunit II, chloroplastic OS=Solanum lycopersicum OX=4081 GN=psaD PE=2 SV=1	S	Function unknown	PREDICTED: photosystem I reaction center subunit II, chloroplastic [Vitis vinifera]	cellular component: cell (GO:0005623);; cellular component: membrane (GO:0016020);; cellular component: macromolecular complex (GO:0032991);; cellular component: membrane part (GO:0044425);; cellular component: cell part (GO:0044464);; biological process: metabolic process (GO:0008152);; biological process: cellular process (GO:0009987)
VIT_06s0009g01550	VIT_06s0009g01550	8.71347	6.36621	14.3253	5.0716	3.33075	5.07198	3.5028	4.63241	4.28892	0.00227891	1.03274	up	0.635642	0.0912798	normal	--	--	Cellular Component: chloroplast thylakoid membrane (GO:0009535);; Cellular Component: photosystem II reaction center (GO:0009539);; Biological Process: photosynthesis (GO:0015979);; Cellular Component: integral component of membrane (GO:0016021);;	K02712|5.8e-20|vvi:4025108|K02712 photosystem II PsbK protein | (RefSeq) psbK, ViviCp004; PSII K protein	Photosynthesis (ko00195)	--	--	Photosystem II 4 kDa reaction centre component	Photosystem II reaction center protein K OS=Vitis vinifera OX=29760 GN=psbK PE=3 SV=1	S	Function unknown	unnamed protein product, partial [Vitis vinifera]	cellular component: cell (GO:0005623);; cellular component: membrane (GO:0016020);; cellular component: organelle (GO:0043226);; cellular component: organelle part (GO:0044422);; cellular component: cell part (GO:0044464);; cellular component: macromolecular complex (GO:0032991);; cellular component: membrane part (GO:0044425);; biological process: metabolic process (GO:0008152);; biological proc…
VIT_06s0080g00920	VIT_06s0080g00920	617.964	628.253	581.01	433.558	481.364	454.755	1009.05	1091.55	1033.12	1.52319e-87	-0.835548	down	1.1334e-238	-1.21949	down	--	--	Cellular Component: integral component of membrane (GO:0016021);;	K14332|7.1e-81|vvi:100244962|K14332 photosystem I subunit PsaO | (RefSeq) photosystem I subunit O	Photosynthesis (ko00195)	--	--	--	Photosystem I subunit O OS=Arabidopsis thaliana OX=3702 GN=PSAO PE=1 SV=1	S	Function unknown	PREDICTED: photosystem I subunit O [Vitis vinifera]	cellular component: membrane (GO:0016020);; cellular component: membrane part (GO:0044425)
VIT_07s0005g04400	VIT_07s0005g04400	95.8116	100.305	93.4427	21.5513	23.4877	24.1832	48.1751	49.1939	49.5814	8.2921e-73	0.917312	up	7.89584e-72	-1.11121	down	--	--	Cellular Component: chloroplast thylakoid membrane (GO:0009535);; Cellular Component: photosystem II oxygen evolving complex (GO:0009654);; Biological Process: photosynthesis (GO:0015979);;	K08903|8.1e-98|vvi:100260011|K08903 photosystem II 13kDa protein | (RefSeq) photosystem II reaction center PSB28 protein, chloroplastic	Photosynthesis (ko00195)	--	--	Psb28 protein	Photosystem II reaction center PSB28 protein, chloroplastic OS=Oryza sativa subsp. japonica OX=39947 GN=PSB28 PE=2 SV=2	S	Function unknown	PREDICTED: photosystem II reaction center PSB28 protein, chloroplastic [Vitis vinifera]	cellular component: cell (GO:0005623);; cellular component: membrane (GO:0016020);; cellular component: organelle (GO:0043226);; cellular component: organelle part (GO:0044422);; cellular component: cell part (GO:0044464);; cellular component: macromolecular complex (GO:0032991);; cellular component: membrane part (GO:0044425);; biological process: metabolic process (GO:0008152);; biological proc…
VIT_07s0005g04920	VIT_07s0005g04920	286.666	282.396	249.326	157.6	146.984	143.281	283.596	272.706	276.963	0.119131	-0.0841711	normal	2.22014e-92	-0.917403	down	--	--	Cellular Component: photosystem I reaction center (GO:0009538);; Biological Process: photosynthesis (GO:0015979);;	K02693|5.6e-61|vvi:100256684|K02693 photosystem I subunit IV | (RefSeq) photosystem I reaction center subunit IV B, chloroplastic	Photosynthesis (ko00195)	--	--	Photosystem I reaction centre subunit IV / PsaE	Photosystem I reaction center subunit IV A, chloroplastic OS=Nicotiana sylvestris OX=4096 GN=PSAEA PE=1 SV=1	S	Function unknown	PREDICTED: photosystem I reaction center subunit IV B, chloroplastic [Vitis vinifera]	cellular component: cell (GO:0005623);; cellular component: membrane (GO:0016020);; cellular component: macromolecular complex (GO:0032991);; cellular component: membrane part (GO:0044425);; cellular component: cell part (GO:0044464);; biological process: metabolic process (GO:0008152);; biological process: cellular process (GO:0009987)
VIT_07s0141g00570	VIT_07s0141g00570	1503.1	1436.17	1332.27	910.91	964.66	932.72	1663.56	1670.54	1670.1	1.63492e-11	-0.286553	normal	3.93965e-234	-0.859089	down	--	--	Cellular Component: chloroplast (GO:0009507);; Cellular Component: photosystem II (GO:0009523);; Biological Process: photosynthesis (GO:0015979);; Cellular Component: integral component of membrane (GO:0016021);;	K02721|3.4e-68|vvi:100256361|K02721 photosystem II PsbW protein | (RefSeq) photosystem II reaction center W protein, chloroplastic	Photosynthesis (ko00195)	--	--	Photosystem II reaction centre W protein (PsbW)	Photosystem II reaction center W protein, chloroplastic OS=Spinacia oleracea OX=3562 GN=psbW PE=1 SV=1	S	Function unknown	PREDICTED: photosystem II reaction center W protein, chloroplastic [Vitis vinifera]	cellular component: cell (GO:0005623);; cellular component: organelle (GO:0043226);; cellular component: cell part (GO:0044464);; cellular component: membrane (GO:0016020);; cellular component: macromolecular complex (GO:0032991);; cellular component: membrane part (GO:0044425);; biological process: metabolic process (GO:0008152);; biological process: cellular process (GO:0009987)
VIT_07s0151g01000	VIT_07s0151g01000	188.322	185.617	158.363	47.7046	48.2276	49.0355	136.781	126.834	131.412	7.633e-10	0.370575	normal	4.0837e-205	-1.46886	down	--	--	Cellular Component: photosystem I reaction center (GO:0009538);; Biological Process: photosynthesis (GO:0015979);;	K02692|2.7e-112|vvi:100242600|K02692 photosystem I subunit II | (RefSeq) photosystem I reaction center subunit II, chloroplastic	Photosynthesis (ko00195)	--	--	PsaD	Photosystem I reaction center subunit II, chloroplastic OS=Cucumis sativus OX=3659 GN=psaD PE=1 SV=1	S	Function unknown	PREDICTED: photosystem I reaction center subunit II, chloroplastic [Vitis vinifera]	cellular component: cell (GO:0005623);; cellular component: membrane (GO:0016020);; cellular component: macromolecular complex (GO:0032991);; cellular component: membrane part (GO:0044425);; cellular component: cell part (GO:0044464);; biological process: metabolic process (GO:0008152);; biological process: cellular process (GO:0009987)
VIT_09s0002g04320	VIT_09s0002g04320	1405.29	1432.36	1305.75	645.07	693.655	684.739	1394.62	1441.67	1432.03	0.0174821	-0.101519	normal	0	-1.10281	down	--	--	Cellular Component: chloroplast thylakoid membrane (GO:0009535);; Cellular Component: photosystem I reaction center (GO:0009538);; Biological Process: photosynthesis (GO:0015979);;	K02695|4.0e-75|vvi:100241224|K02695 photosystem I subunit VI | (RefSeq) photosystem I reaction center subunit VI, chloroplastic	Photosynthesis (ko00195)	--	--	Photosystem I reaction centre subunit VI	Photosystem I reaction center subunit VI, chloroplastic OS=Spinacia oleracea OX=3562 GN=PSAH PE=1 SV=1	S	Function unknown	PREDICTED: photosystem I reaction center subunit VI, chloroplastic [Vitis vinifera]	cellular component: cell (GO:0005623);; cellular component: membrane (GO:0016020);; cellular component: organelle (GO:0043226);; cellular component: organelle part (GO:0044422);; cellular component: cell part (GO:0044464);; cellular component: macromolecular complex (GO:0032991);; cellular component: membrane part (GO:0044425);; biological process: metabolic process (GO:0008152);; biological proc…
VIT_09s0002g08340	VIT_09s0002g08340	13.8147	7.21481	21.9847	5.97462	2.41608	5.47159	3.7265	6.50233	7.19981	0.0297956	0.953409	up	0.564773	-0.290045	normal	[M]	Cell wall/membrane/envelope biogenesis	Cellular Component: thylakoid (GO:0009579);; Biological Process: photosynthesis (GO:0015979);; Cellular Component: integral component of membrane (GO:0016021);;	K02690|6.9e-27|cqi:32958940|K02690 photosystem I P700 chlorophyll a apoprotein A2 | (RefSeq) psaB, CDC77_pgp065; PsaB	Photosynthesis (ko00195)	--	--	Photosystem I psaA/psaB protein	Photosystem I P700 chlorophyll a apoprotein A2 OS=Buxus microphylla OX=153571 GN=psaB PE=3 SV=1	C	Energy production and conversion	hypothetical protein VITISV_033139 [Vitis vinifera]	cellular component: cell (GO:0005623);; cellular component: cell part (GO:0044464);; biological process: metabolic process (GO:0008152);; biological process: cellular process (GO:0009987);; cellular component: membrane (GO:0016020);; cellular component: membrane part (GO:0044425)
VIT_10s0003g04350	VIT_10s0003g04350	1183.14	1143.74	1071.28	457.739	477.8	437.12	996.581	1021.28	995.515	0.00728133	0.114444	normal	1.17207e-230	-1.15818	down	--	--	Cellular Component: photosystem I (GO:0009522);; Biological Process: photosynthesis (GO:0015979);;	K02698|4.6e-65|vvi:100261762|K02698 photosystem I subunit X | (RefSeq) photosystem I reaction center subunit psaK, chloroplastic	Photosynthesis (ko00195)	--	--	Photosystem I psaG / psaK	Photosystem I reaction center subunit psaK, chloroplastic OS=Arabidopsis thaliana OX=3702 GN=PSAK PE=2 SV=2	S	Function unknown	PREDICTED: photosystem I reaction center subunit psaK, chloroplastic [Vitis vinifera]	cellular component: cell (GO:0005623);; cellular component: membrane (GO:0016020);; cellular component: macromolecular complex (GO:0032991);; cellular component: membrane part (GO:0044425);; cellular component: cell part (GO:0044464);; biological process: metabolic process (GO:0008152);; biological process: cellular process (GO:0009987)
VIT_10s0116g01740	VIT_10s0116g01740	118.154	115.531	115.83	69.8099	72.9676	78.0294	120.616	123.033	123.719	7.36664e-05	-0.130726	normal	3.7877e-110	-0.760711	down	[C]	Energy production and conversion	Cellular Component: mitochondrial proton-transporting ATP synthase complex, catalytic core F(1) (GO:0000275);; Molecular Function: DNA binding (GO:0003677);; Biological Process: ATP biosynthetic process (GO:0006754);; Cellular Component: chloroplast thylakoid membrane (GO:0009535);; Biological Process: ATP synthesis coupled proton transport (GO:0015986);; Molecular Function: proton-transporting A…	K02115|4.0e-191|vvi:100264091|K02115 F-type H+-transporting ATPase subunit gamma | (RefSeq) ATP synthase gamma chain, chloroplastic	Oxidative phosphorylation (ko00190);; Photosynthesis (ko00195)	--	--	ATP synthase	ATP synthase gamma chain, chloroplastic OS=Nicotiana tabacum OX=4097 GN=ATPC PE=1 SV=1	C	Energy production and conversion	PREDICTED: uncharacterized protein LOC100247051 isoform X1 [Vitis vinifera]	cellular component: cell (GO:0005623);; cellular component: membrane (GO:0016020);; cellular component: macromolecular complex (GO:0032991);; cellular component: organelle (GO:0043226);; cellular component: organelle part (GO:0044422);; cellular component: membrane part (GO:0044425);; cellular component: cell part (GO:0044464);; molecular function: binding (GO:0005488);; biological process: metab…
VIT_11s0052g01680	VIT_11s0052g01680	25.5202	16.6161	30.6753	13.4091	5.64207	12.0077	6.63017	13.4289	14.4683	0.0265327	0.849732	up	0.799758	-0.139303	normal	--	--	Cellular Component: photosystem II (GO:0009523);; Cellular Component: chloroplast thylakoid membrane (GO:0009535);; Biological Process: photosynthetic electron transport in photosystem II (GO:0009772);; Molecular Function: electron transporter, transferring electrons within the cyclic electron transport pathway of photosynthesis activity (GO:0045156);;	K02703|2.0e-42|cit:4271240|K02703 photosystem II P680 reaction center D1 protein [EC:1.10.3.9] | (RefSeq) psbA, CisiCp001; photosystem II protein D1	Photosynthesis (ko00195)	--	--	Photosynthetic reaction centre protein	Photosystem II protein D1 OS=Calycanthus floridus var. glaucus OX=212734 GN=psbA PE=3 SV=1	C	Energy production and conversion	D1 reaction center protein of photosystem II [Interfilum terricola]	cellular component: cell (GO:0005623);; cellular component: membrane (GO:0016020);; cellular component: macromolecular complex (GO:0032991);; cellular component: membrane part (GO:0044425);; cellular component: cell part (GO:0044464);; cellular component: organelle (GO:0043226);; cellular component: organelle part (GO:0044422);; biological process: metabolic process (GO:0008152);; biological proc…
VIT_12s0028g01080	VIT_12s0028g01080	1806.54	1786.06	1632.05	1227.47	1331.72	1354.78	2053.47	2097.44	2053.75	8.14829e-14	-0.306224	normal	3.50291e-121	-0.691192	down	--	--	Molecular Function: calcium ion binding (GO:0005509);; Cellular Component: photosystem II oxygen evolving complex (GO:0009654);; Biological Process: photosynthesis (GO:0015979);; Cellular Component: extrinsic component of membrane (GO:0019898);;	K02717|1.6e-143|vvi:100262649|K02717 photosystem II oxygen-evolving enhancer protein 2 | (RefSeq) PSBP1, VvpsbP1; probable oxygen-evolving enhancer protein 2	Photosynthesis (ko00195)	--	--	PsbP	Oxygen-evolving enhancer protein 2, chloroplastic OS=Pisum sativum OX=3888 GN=PSBP PE=1 SV=1	S	Function unknown	PREDICTED: oxygen-evolving enhancer protein 2, chloroplastic isoform X1 [Vitis vinifera]	molecular function: binding (GO:0005488);; cellular component: cell (GO:0005623);; cellular component: membrane (GO:0016020);; cellular component: macromolecular complex (GO:0032991);; cellular component: membrane part (GO:0044425);; cellular component: cell part (GO:0044464);; biological process: metabolic process (GO:0008152);; biological process: cellular process (GO:0009987)
VIT_12s0035g00270	VIT_12s0035g00270	3470.92	3461.09	3126.28	2010.36	2190.19	2074.69	3128.72	3108.33	3102.69	0.292372	0.0482052	normal	5.07396e-109	-0.599798	down	[C]	Energy production and conversion	Molecular Function: electron carrier activity (GO:0009055);; Cellular Component: chloroplast (GO:0009507);; Molecular Function: metal ion binding (GO:0046872);; Molecular Function: 2 iron, 2 sulfur cluster binding (GO:0051537);;	K02639|1.0e-76|vvi:100249080|K02639 ferredoxin | (RefSeq) ferredoxin-like	Photosynthesis (ko00195)	--	--	2Fe-2S iron-sulfur cluster binding domain	Ferredoxin-1, chloroplastic OS=Solanum lycopersicum OX=4081 GN=SEND33 PE=2 SV=1	C	Energy production and conversion	PREDICTED: ferredoxin-like [Vitis vinifera]	molecular function: electron carrier activity (GO:0009055);; cellular component: cell (GO:0005623);; cellular component: organelle (GO:0043226);; cellular component: cell part (GO:0044464);; molecular function: binding (GO:0005488)
VIT_12s0059g01810	VIT_12s0059g01810	49.4099	46.5072	38.848	29.0769	29.3273	30.8707	54.6	56.1841	56.3558	1.04125e-06	-0.366509	normal	2.5694e-60	-0.928387	down	--	--	Cellular Component: chloroplast thylakoid membrane (GO:0009535);; Cellular Component: chloroplast thylakoid lumen (GO:0009543);; Biological Process: photosystem II repair (GO:0010206);; Biological Process: photosystem II assembly (GO:0010207);; Biological Process: cellular response to light intensity (GO:0071484);;	K08902|2.0e-80|vvi:100263742|K08902 photosystem II Psb27 protein | (RefSeq) photosystem II repair protein PSB27-H1, chloroplastic	Photosynthesis (ko00195)	--	--	Photosystem II Pbs27	Photosystem II repair protein PSB27-H1, chloroplastic OS=Arabidopsis thaliana OX=3702 GN=PSB27-1 PE=1 SV=1	S	Function unknown	unnamed protein product, partial [Vitis vinifera]	cellular component: cell (GO:0005623);; cellular component: membrane (GO:0016020);; cellular component: organelle (GO:0043226);; cellular component: organelle part (GO:0044422);; cellular component: cell part (GO:0044464);; biological process: metabolic process (GO:0008152);; biological process: cellular process (GO:0009987);; biological process: cellular component organization or biogenesis (GO:…
VIT_12s0134g00510	VIT_12s0134g00510	45.805	41.7997	45.2843	61.1536	69.649	68.3028	88.2519	85.2264	83.8986	4.17825e-89	-1.00956	down	2.23491e-17	-0.397543	normal	[C]	Energy production and conversion	Cellular Component: plasma membrane (GO:0005886);; Cellular Component: chloroplast thylakoid membrane (GO:0009535);; Cellular Component: chloroplast envelope (GO:0009941);; Biological Process: nonphotochemical quenching (GO:0010196);; Cellular Component: integral component of membrane (GO:0016021);; Molecular Function: oxidoreductase activity (GO:0016491);; Biological Process: defense response to…	K02636|7.3e-132|vvi:100256300|K02636 cytochrome b6-f complex iron-sulfur subunit [EC:7.1.1.6] | (RefSeq) cytochrome b6-f complex iron-sulfur subunit, chloroplastic	Photosynthesis (ko00195)	[C]	Energy production and conversion	Rieske [2Fe-2S] domain	Cytochrome b6-f complex iron-sulfur subunit, chloroplastic OS=Solanum tuberosum OX=4113 GN=petC PE=2 SV=1	C	Energy production and conversion	PREDICTED: cytochrome b6-f complex iron-sulfur subunit, chloroplastic isoform X1 [Vitis vinifera]	cellular component: cell (GO:0005623);; cellular component: membrane (GO:0016020);; cellular component: cell part (GO:0044464);; cellular component: organelle (GO:0043226);; cellular component: organelle part (GO:0044422);; biological process: response to stimulus (GO:0050896);; cellular component: membrane part (GO:0044425);; molecular function: catalytic activity (GO:0003824);; biological proce…
VIT_13s0019g00260	VIT_13s0019g00260	59.1781	59.8128	58.9729	28.984	31.6457	29.0611	44.6131	44.2539	44.6825	5.18766e-13	0.354425	normal	2.30162e-27	-0.597497	down	--	--	Molecular Function: calcium ion binding (GO:0005509);; Cellular Component: photosystem II oxygen evolving complex (GO:0009654);; Biological Process: photosynthesis (GO:0015979);; Cellular Component: extrinsic component of membrane (GO:0019898);;	K02717|4.6e-133|vvi:100259776|K02717 photosystem II oxygen-evolving enhancer protein 2 | (RefSeq) PSBP2; putative oxygen evolving enhancer protein	Photosynthesis (ko00195)	--	--	PsbP	PsbP-like protein 1, chloroplastic OS=Arabidopsis thaliana OX=3702 GN=PPL1 PE=1 SV=1	O	Posttranslational modification, protein turnover, chaperones	PREDICTED: psbP-like protein 1, chloroplastic [Vitis vinifera]	molecular function: binding (GO:0005488);; cellular component: cell (GO:0005623);; cellular component: membrane (GO:0016020);; cellular component: macromolecular complex (GO:0032991);; cellular component: membrane part (GO:0044425);; cellular component: cell part (GO:0044464);; biological process: metabolic process (GO:0008152);; biological process: cellular process (GO:0009987)
VIT_13s0019g00320	VIT_13s0019g00320	32.5703	31.6965	32.0904	14.4776	14.3563	15.3052	27.1259	27.2036	27.0448	0.00782416	0.183997	normal	1.51554e-31	-0.903316	down	--	--	Molecular Function: calcium ion binding (GO:0005509);; Cellular Component: chloroplast thylakoid membrane (GO:0009535);; Cellular Component: photosystem II oxygen evolving complex (GO:0009654);; Biological Process: photosynthesis (GO:0015979);; Cellular Component: extrinsic component of membrane (GO:0019898);;	K02717|1.9e-37|dosa:Os10t0461100-01|K02717 photosystem II oxygen-evolving enhancer protein 2 | (RefSeq) Os10g0461100; Similar to Keratin, type II cytoskeletal 1 (Cytokeratin 1) (K1) (CK 1) (67 kDa cytokeratin) (Hair alpha protein).	Photosynthesis (ko00195)	--	--	PsbP	Photosynthetic NDH subunit of lumenal location 1, chloroplastic OS=Arabidopsis thaliana OX=3702 GN=PNSL1 PE=1 SV=2	S	Function unknown	PREDICTED: photosynthetic NDH subunit of lumenal location 1, chloroplastic [Vitis vinifera]	molecular function: binding (GO:0005488);; cellular component: cell (GO:0005623);; cellular component: membrane (GO:0016020);; cellular component: organelle (GO:0043226);; cellular component: organelle part (GO:0044422);; cellular component: cell part (GO:0044464);; cellular component: macromolecular complex (GO:0032991);; cellular component: membrane part (GO:0044425);; biological process: metab…
VIT_13s0019g02630	VIT_13s0019g02630	543.623	293.36	590.239	316.261	146.869	256.975	156.695	267.033	264.855	0.0114707	0.865247	up	0.929625	0.0389628	normal	--	--	Cellular Component: photosystem II (GO:0009523);; Cellular Component: chloroplast thylakoid membrane (GO:0009535);; Biological Process: photosynthetic electron transport in photosystem II (GO:0009772);; Cellular Component: integral component of membrane (GO:0016021);; Molecular Function: electron transporter, transferring electrons within the cyclic electron transport pathway of photosynthesis ac…	K02703|3.5e-270|vvi:7498542|K02703 photosystem II P680 reaction center D1 protein [EC:1.10.3.9] | (RefSeq) psbA, ViviM_p049; PSII 32 kDa protein	Photosynthesis (ko00195)	--	--	Photosynthetic reaction centre protein	Photosystem II protein D1 OS=Vitis vinifera OX=29760 GN=psbA PE=3 SV=1	C	Energy production and conversion	unnamed protein product, partial [Vitis vinifera]	cellular component: cell (GO:0005623);; cellular component: membrane (GO:0016020);; cellular component: macromolecular complex (GO:0032991);; cellular component: membrane part (GO:0044425);; cellular component: cell part (GO:0044464);; cellular component: organelle (GO:0043226);; cellular component: organelle part (GO:0044422);; biological process: metabolic process (GO:0008152);; biological proc…
VIT_14s0068g01700	VIT_14s0068g01700	6.48403	3.83052	9.44524	2.95576	1.71031	4.26192	1.66347	3.64397	2.45919	0.0136456	1.02132	up	0.789264	0.142733	normal	[C]	Energy production and conversion	Molecular Function: ATP binding (GO:0005524);; Cellular Component: chloroplast thylakoid membrane (GO:0009535);; Cellular Component: proton-transporting ATP synthase complex, catalytic core F(1) (GO:0045261);;	K02112|1.7e-56|peq:12079686|K02112 F-type H+/Na+-transporting ATPase subunit beta [EC:7.1.2.2 7.2.2.1] | (RefSeq) atpB, PHEQC_p028; ATP synthase CF1 beta subunit	Oxidative phosphorylation (ko00190);; Photosynthesis (ko00195)	[C]	Energy production and conversion	ATP synthase alpha/beta family, nucleotide-binding domain	ATP synthase subunit beta, chloroplastic OS=Acrocomia aculeata OX=169987 GN=atpB PE=3 SV=1	C	Energy production and conversion	hypothetical protein Ahy_A06g028232 [Arachis hypogaea]	molecular function: binding (GO:0005488);; cellular component: cell (GO:0005623);; cellular component: membrane (GO:0016020);; cellular component: organelle (GO:0043226);; cellular component: organelle part (GO:0044422);; cellular component: cell part (GO:0044464);; cellular component: macromolecular complex (GO:0032991);; cellular component: membrane part (GO:0044425)
VIT_14s0081g00060	VIT_14s0081g00060	208.095	195.75	189.972	118.857	137.646	133.275	307.725	321.317	310.005	3.82886e-63	-0.718467	down	4.24774e-213	-1.29467	down	--	--	Cellular Component: photosystem II (GO:0009523);; Cellular Component: chloroplast thylakoid membrane (GO:0009535);; Biological Process: photosynthesis (GO:0015979);; Cellular Component: integral component of membrane (GO:0016021);; Biological Process: photosystem II stabilization (GO:0042549);;	K02721|6.9e-61|vvi:100265702|K02721 photosystem II PsbW protein | (RefSeq) photosystem II reaction center W protein, chloroplastic	Photosynthesis (ko00195)	--	--	Photosystem II reaction centre W protein (PsbW)	Photosystem II reaction center W protein, chloroplastic OS=Spinacia oleracea OX=3562 GN=psbW PE=1 SV=1	S	Function unknown	PREDICTED: photosystem II reaction center W protein, chloroplastic [Vitis vinifera]	cellular component: cell (GO:0005623);; cellular component: membrane (GO:0016020);; cellular component: macromolecular complex (GO:0032991);; cellular component: membrane part (GO:0044425);; cellular component: cell part (GO:0044464);; cellular component: organelle (GO:0043226);; cellular component: organelle part (GO:0044422);; biological process: metabolic process (GO:0008152);; biological proc…
VIT_18s0001g00760	VIT_18s0001g00760	1687.78	1598.2	1504.37	643.108	695.725	697.707	1502.53	1566.05	1536.67	0.970403	-0.00201506	normal	0	-1.20319	down	[C]	Energy production and conversion	Molecular Function: copper ion binding (GO:0005507);; Molecular Function: electron carrier activity (GO:0009055);; Cellular Component: chloroplast thylakoid membrane (GO:0009535);;	K02638|1.0e-82|vvi:100248911|K02638 plastocyanin | (RefSeq) plastocyanin	Photosynthesis (ko00195)	--	--	Copper binding proteins, plastocyanin/azurin family	Plastocyanin, chloroplastic OS=Pisum sativum OX=3888 GN=PETE PE=3 SV=1	C	Energy production and conversion	PREDICTED: plastocyanin [Vitis vinifera]	molecular function: binding (GO:0005488);; molecular function: electron carrier activity (GO:0009055);; cellular component: cell (GO:0005623);; cellular component: membrane (GO:0016020);; cellular component: organelle (GO:0043226);; cellular component: organelle part (GO:0044422);; cellular component: cell part (GO:0044464)
VIT_18s0001g02740	VIT_18s0001g02740	1794.34	1693.76	1682.91	739.357	771.776	817.92	1175	1202.3	1188.65	3.57508e-42	0.476609	normal	8.29265e-91	-0.640794	down	--	--	Cellular Component: chloroplast thylakoid membrane (GO:0009535);; Cellular Component: integral component of membrane (GO:0016021);;	K03542|3.7e-146|vvi:100245393|K03542 photosystem II 22kDa protein | (RefSeq) photosystem II 22 kDa protein, chloroplastic	Photosynthesis (ko00195)	--	--	Chlorophyll A-B binding protein	Photosystem II 22 kDa protein, chloroplastic OS=Spinacia oleracea OX=3562 GN=PSBS PE=1 SV=1	S	Function unknown	PREDICTED: photosystem II 22 kDa protein, chloroplastic [Vitis vinifera]	cellular component: cell (GO:0005623);; cellular component: membrane (GO:0016020);; cellular component: organelle (GO:0043226);; cellular component: organelle part (GO:0044422);; cellular component: cell part (GO:0044464);; cellular component: membrane part (GO:0044425)
VIT_18s0001g08620	VIT_18s0001g08620	32.2573	20.5505	60.2459	17.6531	6.31616	15.9629	8.79067	19.8238	16.6949	0.0355263	0.945636	up	0.783073	-0.159422	normal	[M]	Cell wall/membrane/envelope biogenesis	Molecular Function: ATP binding (GO:0005524);; Cellular Component: chloroplast (GO:0009507);; Cellular Component: thylakoid (GO:0009579);; Biological Process: photosynthesis (GO:0015979);; Cellular Component: integral component of membrane (GO:0016021);;	K02690|3.9e-86|cqi:32958940|K02690 photosystem I P700 chlorophyll a apoprotein A2 | (RefSeq) psaB, CDC77_pgp065; PsaB	Photosynthesis (ko00195)	--	--	Photosystem I psaA/psaB protein	Photosystem I P700 chlorophyll a apoprotein A2 OS=Buxus microphylla OX=153571 GN=psaB PE=3 SV=1	C	Energy production and conversion	unnamed protein product, partial [Vitis vinifera]	molecular function: binding (GO:0005488);; cellular component: cell (GO:0005623);; cellular component: organelle (GO:0043226);; cellular component: cell part (GO:0044464);; biological process: metabolic process (GO:0008152);; biological process: cellular process (GO:0009987);; cellular component: membrane (GO:0016020);; cellular component: membrane part (GO:0044425)
VIT_18s0001g11710	VIT_18s0001g11710	754.996	752.727	708.023	367.949	411.414	409.17	1085.27	1049.87	1050.11	1.84935e-62	-0.581436	normal	0	-1.44819	down	--	--	Cellular Component: photosystem II oxygen evolving complex (GO:0009654);; Biological Process: photosystem II assembly (GO:0010207);; Molecular Function: oxygen evolving activity (GO:0010242);; Biological Process: photosystem II stabilization (GO:0042549);;	K02716|7.7e-186|vvi:100260811|K02716 photosystem II oxygen-evolving enhancer protein 1 | (RefSeq) oxygen-evolving enhancer protein 1, chloroplastic	Photosynthesis (ko00195)	--	--	Manganese-stabilising protein / photosystem II polypeptide	Oxygen-evolving enhancer protein 1, chloroplastic OS=Nicotiana tabacum OX=4097 GN=PSBO PE=2 SV=1	S	Function unknown	PREDICTED: oxygen-evolving enhancer protein 1, chloroplastic [Vitis vinifera]	cellular component: cell (GO:0005623);; cellular component: membrane (GO:0016020);; cellular component: macromolecular complex (GO:0032991);; cellular component: membrane part (GO:0044425);; cellular component: cell part (GO:0044464);; biological process: cellular process (GO:0009987);; biological process: cellular component organization or biogenesis (GO:0071840);; biological process: metabolic …
VIT_18s0001g14450	VIT_18s0001g14450	324.313	313.776	320.676	103.428	105.836	106.075	280.006	278.523	290.756	0.00150035	0.115746	normal	0	-1.4538	down	[P]	Inorganic ion transport and metabolism	Molecular Function: ferredoxin-NADP+ reductase activity (GO:0004324);; Molecular Function: poly(U) RNA binding (GO:0008266);; Cellular Component: chloroplast thylakoid membrane (GO:0009535);; Cellular Component: chloroplast stroma (GO:0009570);; Biological Process: defense response to fungus, incompatible interaction (GO:0009817);; Biological Process: defense response to bacterium (GO:0042742);; …	K02641|3.4e-211|vvi:100252241|K02641 ferredoxin--NADP+ reductase [EC:1.18.1.2] | (RefSeq) ferredoxin--NADP reductase, leaf-type isozyme, chloroplastic	Photosynthesis (ko00195)	[C]	Energy production and conversion	Oxidoreductase NAD-binding domain	Ferredoxin--NADP reductase, leaf-type isozyme, chloroplastic OS=Nicotiana tabacum OX=4097 GN=PETH PE=2 SV=1	C	Energy production and conversion	PREDICTED: ferredoxin--NADP reductase, leaf-type isozyme, chloroplastic [Vitis vinifera]	biological process: metabolic process (GO:0008152);; biological process: single-organism process (GO:0044699);; molecular function: catalytic activity (GO:0003824);; molecular function: binding (GO:0005488);; cellular component: cell (GO:0005623);; cellular component: membrane (GO:0016020);; cellular component: organelle (GO:0043226);; cellular component: organelle part (GO:0044422);; cellular co…
VIT_18s0164g00030	VIT_18s0164g00030	435.888	437.025	406.374	295.231	325.843	339.268	529.06	562.35	529.543	7.24233e-22	-0.399586	normal	2.61821e-87	-0.781899	down	[C]	Energy production and conversion	Biological Process: ATP synthesis coupled proton transport (GO:0015986);; Cellular Component: membrane (GO:0016020);; Molecular Function: proton-transporting ATP synthase activity, rotational mechanism (GO:0046933);;	K02113|1.7e-124|vvi:100251062|K02113 F-type H+-transporting ATPase subunit delta | (RefSeq) ATP synthase delta chain, chloroplastic	Oxidative phosphorylation (ko00190);; Photosynthesis (ko00195)	[C]	Energy production and conversion	ATP synthase delta (OSCP) subunit	ATP synthase delta chain, chloroplastic OS=Nicotiana tabacum OX=4097 GN=ATPD PE=2 SV=1	C	Energy production and conversion	PREDICTED: ATP synthase delta chain, chloroplastic [Vitis vinifera]	biological process: metabolic process (GO:0008152);; biological process: cellular process (GO:0009987);; biological process: single-organism process (GO:0044699);; biological process: localization (GO:0051179);; cellular component: membrane (GO:0016020);; molecular function: catalytic activity (GO:0003824);; molecular function: transporter activity (GO:0005215)
VIT_19s0014g05080	VIT_19s0014g05080	31.8977	32.1013	28.1262	17.0835	20.3135	19.7893	45.2477	42.3692	42.2903	4.09353e-18	-0.550902	normal	1.1404e-81	-1.20902	down	--	--	Molecular Function: calcium ion binding (GO:0005509);; Cellular Component: nitrite reductase complex [NAD(P)H] (GO:0009344);; Cellular Component: chloroplast (GO:0009507);; Cellular Component: chloroplast thylakoid membrane (GO:0009535);; Cellular Component: photosystem II oxygen evolving complex (GO:0009654);; Biological Process: photosynthetic electron transport chain (GO:0009767);; Cellular Co…	K08901|7.2e-122|vvi:100253736|K08901 photosystem II oxygen-evolving enhancer protein 3 | (RefSeq) photosynthetic NDH subunit of lumenal location 3, chloroplastic	Photosynthesis (ko00195)	--	--	Oxygen evolving enhancer protein 3 (PsbQ)	Photosynthetic NDH subunit of lumenal location 3, chloroplastic OS=Arabidopsis thaliana OX=3702 GN=PNSL3 PE=1 SV=1	S	Function unknown	PREDICTED: photosynthetic NDH subunit of lumenal location 3, chloroplastic [Vitis vinifera]	molecular function: binding (GO:0005488);; cellular component: cell (GO:0005623);; cellular component: macromolecular complex (GO:0032991);; cellular component: cell part (GO:0044464);; cellular component: organelle (GO:0043226);; cellular component: membrane (GO:0016020);; cellular component: organelle part (GO:0044422);; cellular component: membrane part (GO:0044425);; biological process: metab…
VIT_19s0015g01760	VIT_19s0015g01760	510.517	500.925	470.056	277.56	278.123	302.598	561.303	598.378	559.781	2.79998e-10	-0.273187	normal	3.18897e-149	-1.02771	down	--	--	Cellular Component: photosystem I (GO:0009522);; Biological Process: photosynthesis (GO:0015979);;	K08905|8.0e-94|vvi:100244683|K08905 photosystem I subunit V | (RefSeq) photosystem I reaction center subunit V, chloroplastic	Photosynthesis (ko00195)	--	--	Photosystem I psaG / psaK	Photosystem I reaction center subunit V, chloroplastic OS=Arabidopsis thaliana OX=3702 GN=PSAG PE=1 SV=1	S	Function unknown	PREDICTED: photosystem I reaction center subunit V, chloroplastic [Vitis vinifera]	cellular component: cell (GO:0005623);; cellular component: membrane (GO:0016020);; cellular component: macromolecular complex (GO:0032991);; cellular component: membrane part (GO:0044425);; cellular component: cell part (GO:0044464);; biological process: metabolic process (GO:0008152);; biological process: cellular process (GO:0009987)
VIT_19s0027g00200	VIT_19s0027g00200	4692.8	4476.74	4226.52	4160.34	4288.34	3885.07	6090.87	6096.13	6242.99	3.53294e-39	-0.518226	normal	3.50084e-61	-0.60436	down	--	--	Cellular Component: photosystem II oxygen evolving complex (GO:0009654);; Biological Process: photosynthesis (GO:0015979);; Cellular Component: integral component of membrane (GO:0016021);;	K03541|2.8e-71|vvi:100243967|K03541 photosystem II 10kDa protein | (RefSeq) photosystem II 10 kDa polypeptide, chloroplastic	Photosynthesis (ko00195)	--	--	Photosystem II 10 kDa polypeptide PsbR	Photosystem II 10 kDa polypeptide, chloroplastic OS=Nicotiana tabacum OX=4097 GN=PSBR PE=2 SV=1	S	Function unknown	PREDICTED: photosystem II 10 kDa polypeptide, chloroplastic [Vitis vinifera]	cellular component: cell (GO:0005623);; cellular component: membrane (GO:0016020);; cellular component: macromolecular complex (GO:0032991);; cellular component: membrane part (GO:0044425);; cellular component: cell part (GO:0044464);; biological process: metabolic process (GO:0008152);; biological process: cellular process (GO:0009987)
