# Supplementary material for: Grapevine (Vitis vinifera) responses to salt stress and alkali stress: transcriptional and metabolic profiling
Source: BMC Plant Biol. 2022 Nov 14;22:528. doi: 10.1186/s12870-022-03907-z (PMC9661776; doi:10.1186/s12870-022-03907-z)
Supplement: Supplementary file 10 — Additional file 10: Table S9. The DAMs involved in Chl biosynthesis and photosynthesis. [file 12870_2022_3907_MOESM10_ESM.xlsx]

## Sheet: Sheet1
#ID	name	T1-1	T1-2	T1-3	T2-1	T2-2	T2-3	ck-1	ck-2	ck-3	ck_vs_T1_log2FC	ck_vs_T1_Pvalue	ck_vs_T1_VIP	ck_vs_T1_(FC_1_Pvalue_0.05_VIP_1)_regulated	ck_vs_T2_log2FC	ck_vs_T2_Pvalue	ck_vs_T2_VIP	ck_vs_T2_(FC_1_Pvalue_0.05_VIP_1)_regulated
meta_131	L-Glutamic acid	2376.19	2452.43	2218.89	4027.69	4119.83	4342.56	5861.1	6201.17	5914.25	-1.35174	3.16256e-05	1.29873	down	-0.525609	0.000222773	1.33469	down	0.826128	0.000170246	1.25741
meta_76	5-Aminolevulinate	60.4542	55.7598	33.2501	397.344	276.079	256.439	344.018	366.46	241.593	-2.69536	0.0164444	1.24895	down	-0.038211	0.905459	0.0852396	unchanged	2.65715	0.0241647	1.19841
meta_268	3-Phospho-D-glyceric acid	2639.47	2590.79	2486.78	761.94	763.186	750.189	906.314	894.49	963.282	1.48156	8.97157e-05	1.29947	up	-0.13439	0.233841	0.816937	down
meta_381	D-Fructose 6-Phosphate	2461.5	2239.01	2397.78	4759.73	5216.44	5482.29	3498.84	3840.25	3659.73	-0.631906	0.000789745	1.28066	down	0.489638	0.00922441	1.28874	up
meta_319	Sedoheptulose	130.639	81.8617	134.612	379.817	409.077	400.236	348.695	370.882	356.269	-1.66675	0.00188993	1.28752	down	0.144212	0.0284791	1.17128	up
meta_446	D-Sedoheptuiose 7-phosphate	10008.1	9255.15	8618.28	11197.1	11737.8	12141.4	7529.89	8064.53	7413.24	0.275474	0.03753	1.1394	up	0.608559	0.000466699	1.33172	up
meta_296	D-Erythrose-4-phosphate	120.939	131.197	106.91	114.945	107.414	97.139	69.2056	70.0368	51.1995	0.924357	0.00407652	1.23533	up	0.757632	0.00634922	1.26535	up
meta_226	Dihydroxyacetone phosphate	784.877	846.45	757.725	724.875	729.08	715.483	574.096	578.833	572.004	0.468367	0.0133664	1.26651	up	0.321177	0.128755	1.05571	up
meta_148	Xylose	39387.4	42023.4	39691.8	39625.7	40236.1	43110.4	58578.2	56970.8	57551	-0.515887	0.000268287	1.29398	down	-0.494155	0.00119558	1.33736	down
meta_149	Ribose	6904.55	7320.34	7416.95	8655.13	7717.26	8309.92	10181.3	10303.4	10639.4	-0.524648	0.000124676	1.29066	down	-0.335917	0.00634898	1.29875	down
meta_150	Arabinose	36626.6	43136.7	40536.4	41264.5	40694.6	40472.9	58438.9	54867.7	56031.6	-0.496033	0.00415841	1.25844	down	-0.467477	0.00315914	1.33783	down
meta_203	Rhamnose	1054.71	1010.13	1081.91	1081.35	1070.7	1089.07	939.085	985.846	936.242	0.137086	0.0252021	1.13853	up	0.180256	0.00981146	1.30465	up
meta_380	Glucose 6-phosphate	3404.28	3175.17	3359.88	7298.41	6553.1	6542.6	5522.18	5327.33	4957.76	-0.668582	0.00264545	1.28037	down	0.367095	0.0101613	1.25717	up
meta_251	Glucose	2598.65	2746.01	2867.81	4699.33	5190.92	4596.58	5751.49	5356.14	5668.53	-1.03102	0.000116255	1.29531	down	-0.213032	0.0321221	1.1708	down
meta_250	Fructose	2622.78	2978.03	2880.43	4453.4	4685.02	4539.06	5950.45	5218.41	5043.76	-0.933122	0.00571475	1.2685	down	-0.241916	0.0856728	1.11845	unchanged
meta_252	Inositol	2313.68	2847.87	2861.28	5054.07	5496.05	4757.06	5325.26	5608.52	5330.16	-1.02597	0.000867929	1.28783	down	-0.0895803	0.274637	0.760014	unchanged
meta_253	Galactose	942.433	1334.72	1686.3	2850.96	2357.48	2319.99	2820.65	2942.21	2703.01	-1.13421	0.0132832	1.24669	down	-0.174895	0.201375	0.872777	unchanged
meta_254	Mannose	1824.27	1839.76	2124.24	3637.46	4404.34	3249.7	4751.59	4506.94	4834.11	-1.28668	3.69076e-05	1.29537	down	-0.330547	0.100781	1.07705	unchanged
meta_213	Fucitol	2073.87	2174.68	2354.38	4032.51	4043.94	3901.86	6320.4	6974.98	6733.01	-1.60166	0.000412335	1.29626	down	-0.740619	0.0034283	1.33625	down
meta_594	Maltitol	41.7543	50.1019	42.3707	152.911	153.448	158.269	183.65	214.376	202.932	-2.16467	0.0016981	1.29253	down	-0.368425	0.0329629	1.2532	down
meta_261	Sorbitol	15.9102	11.5779	22.304	25.317	39.811	30.2464	40.1849	31.3057	44.4502	-1.25555	0.0125624	1.18682	down	-0.291742	0.299788	0.691356	unchanged
meta_262	Dulcitol	11.9549	15.3071	7.21891	13.1764	17.7668	8.78951	18.0377	22.1904	25.5795	-0.984762	0.0313255	1.10966	down	-0.771648	0.0640169	1.06528	unchanged
meta_589	Melibiose	237.152	152.493	233.822	243.879	251.407	318.758	345.852	335.64	327.605	-0.723022	0.0392521	1.19226	down	-0.320127	0.105683	1.08028	unchanged
meta_773	Solatriose	0.0100106	0.0103941	0.00996307	22.91	16.3442	23.9798	6.00673	7.10348	9.71736	-9.52235	0.0203392	1.25044	down	1.4789	0.0168041	1.25802	up
meta_793	Manninotriose	17.9235	26.9	21.2966	23.673	31.3739	26.3327	39.134	51.4009	47.9725	-1.07745	0.00765627	1.21995	down	-0.767587	0.017049	1.23102	down
meta_794	Raffinose	19.2048	36.2627	19.9948	49.8023	69.1134	72.7683	18.8723	26.8465	21.8171	0.11104	0.693985	0.278703	unchanged	1.50068	0.0200844	1.26979	up
meta_795	Melezitose	13.8247	13.6232	13.3383	33.981	28.0722	20.673	28.2077	39.3116	31.5353	-1.26637	0.0273284	1.23292	down	-0.275466	0.34434	0.639333	unchanged
