# Supplementary material for: Grapevine (Vitis vinifera) responses to salt stress and alkali stress: transcriptional and metabolic profiling
Source: BMC Plant Biol. 2022 Nov 14;22:528. doi: 10.1186/s12870-022-03907-z (PMC9661776; doi:10.1186/s12870-022-03907-z)
Supplement: Supplementary file 11 — Additional file 11: Table S10. The DAMs related to organic acids. [file 12870_2022_3907_MOESM11_ESM.xlsx]

## Sheet: Sheet1
#ID	name	T1-1	T1-2	T1-3	T2-1	T2-2	T2-3	ck-1	ck-2	ck-3	ck_vs_T1_log2FC	ck_vs_T1_Pvalue	ck_vs_T1_VIP	ck_vs_T1_(FC_1_Pvalue_0.05_VIP_1)_regulated	ck_vs_T2_log2FC	ck_vs_T2_Pvalue	ck_vs_T2_VIP	ck_vs_T2_(FC_1_Pvalue_0.05_VIP_1)_regulated
meta_7	Oxalic acid	30.2499	32.7865	32.2593	54.402	58.9945	71.0264	24.7652	26.4043	23.3455	0.355839	0.00436273	1.23291	up	1.30012	0.0154884	1.30224	up
meta_10	Succinic anhydride	296.359	235.808	233.534	271.805	257.268	259.489	391.737	333.998	369.152	-0.521782	0.0156908	1.17171	down	-0.470806	0.0201399	1.27833	down
meta_11	1-Aminocyclopropane-1-carboxylic acid	1077.27	983.583	902.621	1767.56	1880.94	1676.54	2224.45	2455.56	2304.23	-1.23937	0.000155545	1.29162	down	-0.391697	0.00376495	1.28427	down
meta_16	2-Aminoisobutyric acid*	835.987	905.708	945.816	3664.43	3565.23	4107.78	2547.97	2618.04	2840.86	-1.57529	0.000886223	1.29459	down	0.500593	0.00944928	1.2786	up
meta_17	γ-Aminobutyric acid*	4591.09	5006.15	4349.77	12960	13018	12466.8	9688.44	9367.3	9768.98	-1.04954	8.92887e-05	1.29638	down	0.415451	0.000229722	1.33864	up
meta_20	3-Hydroxybutyric acid	249.743	269.219	236.623	345.081	334.031	359.563	406.288	419.694	418.25	-0.721464	0.000859725	1.29139	down	-0.261013	0.0032016	1.31052	down
meta_21	Malonic acid	91.6261	128.656	101.738	124.011	292.67	159.998	222.4	192.265	251.252	-1.05439	0.00758457	1.22712	down	-0.295865	0.628375	0.3584	unchanged
meta_28	2-Furoic acid	403.005	366.935	402.364	320.088	332.726	313.61	171.85	167.286	177.898	1.1801	0.00177054	1.29365	up	0.90242	0.000136451	1.34558	up
meta_31	Fumaric acid	9165.28	7528.92	9050.01	6442.99	6426.06	5807.34	2984.85	3277.98	3118.82	1.45169	0.00795592	1.27756	up	0.992694	0.00157785	1.33638	up
meta_32	3-Methyl-2-Oxobutanoic acid	73.1031	86.725	77.6068	96.6961	93.1035	96.5813	88.147	77.6466	79.4007	-0.0478074	0.643438	0.316558	unchanged	0.226017	0.0390894	1.20636	up
meta_37	Succinic acid*	25171.2	26045.3	25029.4	25576.5	25073	24976.6	32840.2	33984.9	35602.1	-0.425299	0.00362092	1.27717	down	-0.436929	0.0057913	1.32821	down
meta_38	Acetoxyacetic acid	82.6733	77.2513	93.4813	72.138	93.4265	66.3543	38.3029	50.8777	40.282	0.975679	0.00295456	1.24746	up	0.83672	0.0360408	1.19154	up
meta_39	Methylmalonic acid*	24264.6	25681.5	24580	24016.6	24039.2	24063.7	30807.6	32166.5	34512.1	-0.386293	0.0108019	1.24549	down	-0.433224	0.01597	1.30838	down
meta_40	β-Hydroxyisovaleric acid	105.348	111.053	118.45	162.644	144.377	188.369	156.994	129.287	153.799	-0.390547	0.0408311	1.1436	down	0.167593	0.307148	0.691188	unchanged
meta_41	Aminomalonic acid	971.776	951.581	973.613	995.226	915.023	874.182	1267.59	1290.62	1372.53	-0.439491	0.00634833	1.27912	down	-0.498669	0.00138812	1.31029	down
meta_59	Methyl 2-furoate	44	58.3121	43.0648	19.6754	26.9069	20.7446	11.0735	24.8346	12.1574	1.68217	0.00830697	1.2052	up	0.571937	0.286758	0.733976	unchanged
meta_62	Imidazol-1-yl-acetic acid*	2026.04	2237.85	2614.64	1361.33	1380.83	1255.69	1397.02	1475.38	1004.96	0.838934	0.012068	1.18689	up	0.0628169	0.81192	0.178712	unchanged
meta_64	Imidazole-4-Acetic Acid*	2484.97	2236.24	2457.11	1720.38	1665.84	1383.62	1630.18	1329.1	1109.08	0.835473	0.0088088	1.23681	up	0.24086	0.279665	0.725552	unchanged
meta_68	DL-Pipecolic Acid	8336.62	7886.47	8677.83	7020.28	8533.88	7630.54	4329.1	4909.54	4859.47	0.821909	0.000328408	1.2847	up	0.715354	0.0108711	1.28804	up
meta_70	Citraconic acid	910.266	834.716	958.79	823.844	882.183	944.985	293.491	261.77	261.374	1.72702	0.00171553	1.29262	up	1.69867	0.00163676	1.34095	up
meta_82	3-Ethoxy-3-oxopropanoic acid*	16.1972	22.0401	16.7955	7.50219	12.0883	8.21238	14.0619	19.5832	14.6326	0.191117	0.427759	0.525214	unchanged	-0.811911	0.0412506	1.126	down
meta_83	2-Methylsuccinic acid*	265.37	280.525	314.423	341.492	340.678	349.83	295.359	314.216	298.547	-0.0811138	0.392387	0.591338	unchanged	0.184908	0.00839207	1.28783	up
meta_86	Glutaric acid*	67.357	73.9564	76.4079	228.239	249.512	204.099	111.278	114.254	91.3068	-0.536257	0.0319737	1.1801	down	1.1079	0.00342205	1.31141	up
meta_92	L-Malic acid	20757.6	21100	19834.3	21174.8	20070	20158.2	24170.7	24020	23868.5	-0.224574	0.00895136	1.2702	down	-0.231284	0.00706185	1.32284	down
meta_123	4-Acetamidobutyric acid	103.67	122.662	125.324	211.789	231.163	188.594	122.184	140.404	140.668	-0.199528	0.134472	0.891116	unchanged	0.645295	0.0123327	1.27014	up
meta_125	4-Guanidinobutyric acid	1870.1	1320.63	1880.47	1530.65	1611.35	1252.31	17528.2	15758.6	17174.3	-3.33214	0.000437099	1.29813	down	-3.52828	0.000838703	1.34703	down
meta_126	α-Ketoglutaric acid	5137.23	5497.33	5479.25	2812.3	2833.53	2856.9	6094.71	6487.88	5870.52	-0.195031	0.0288811	1.13988	down	-1.11666	0.00282789	1.3425	down
meta_127	2-Methyl-3-oxosuccinic acid	18.4351	9.04195	7.56916	23.6997	9.74046	22.2133	43.9081	35.7796	53.8235	-2.02216	0.00935111	1.21709	down	-1.34784	0.0201585	1.1947	down
meta_128	2,2-Dimethylsuccinic acid	5.07895	5.96449	9.39982	18.0048	15.5127	25.297	5.07896	5.72937	5.03699	0.319362	0.364649	0.647458	unchanged	1.8637	0.0388426	1.24909	up
meta_139	3-Hydroxyglutaric acid*	217.475	217.526	164.402	253.078	239.508	251.639	261.161	285.737	256.539	-0.433182	0.0422391	1.12382	down	-0.109264	0.148307	0.947016	unchanged
meta_142	Mevalonic acid	339.004	284.545	285.442	398.831	393.123	427.388	366.915	464.466	477.29	-0.52091	0.0426519	1.12182	down	-0.0931933	0.48781	0.511057	unchanged
meta_151	Benzyl acetate	395.764	426.447	352.814	349.511	354.599	307.131	428.369	380.593	464.125	-0.115233	0.369238	0.588115	unchanged	-0.330411	0.0475319	1.13093	down
meta_162	cis-Citral	488.919	532.063	529.592	562.777	628.999	644.424	686.156	737.511	683.705	-0.442833	0.00143221	1.2654	down	-0.200314	0.0478748	1.11846	down
meta_175	Allantoin	55.6057	64.5347	59.0378	175.74	198.255	172.28	71.9901	67.8358	68.5858	-0.220269	0.0455891	1.11889	down	1.38786	0.00438369	1.33625	up
meta_178	5-Acetamidopentanoic Acid	79.2986	76.5018	60.8943	79.0647	82.2669	73.9279	54.3453	47.6461	65.9336	0.371189	0.106836	0.937569	unchanged	0.497979	0.0356523	1.19665	up
meta_180	2-Oxoadipic acid	96.1809	108.891	100.01	194.313	218.46	173.283	98.8151	74.1652	121.01	0.080036	0.814022	0.169952	unchanged	1.01738	0.00663494	1.25974	up
meta_218	Phosphoenolpyruvate	1059.68	1471	1307.49	618.311	588.963	535.794	556.249	665.385	489.892	1.16354	0.0157419	1.22215	up	0.0352684	0.864999	0.125096	unchanged
meta_231	Trans-Citridic acid	363.897	415.037	332.822	210.107	260.616	252.182	264.966	242.923	257.857	0.53288	0.0331984	1.19571	up	-0.0884558	0.467467	0.525044	unchanged
meta_233	Shikimic acid	2644.36	2632.6	2262.83	601.513	657.971	718.277	1417.86	1490.8	1361.03	0.817681	0.00843461	1.26591	up	-1.11304	0.000119735	1.33882	down
meta_239	2-Propylmalic Acid*	1120.52	1068.31	1044.62	1004.18	1018.67	1026.94	1951.1	1941.11	1942.07	-0.852098	0.000536364	1.30006	down	-0.935903	1.85398e-06	1.35032	down
meta_240	2-Isopropylmalic Acid*	902.847	790.137	823.68	709.637	710.73	808.69	1499.73	1426.44	1571.02	-0.838643	0.000323229	1.28508	down	-1.01421	0.000198065	1.33737	down
meta_241	3-Isopropylmalic Acid*	801.484	735.106	862.558	759.962	859.691	794.914	1330.89	1415.75	1457.29	-0.811259	0.000326943	1.28258	down	-0.800826	0.000312341	1.33384	down
meta_272	Azelaic acid	1057.53	960.092	1165.01	738.097	802.053	833.581	614.725	656.54	687.131	0.697556	0.012702	1.24424	up	0.277139	0.0195391	1.20474	up
meta_279	Isocitric Acid*	3011.31	3186.37	2746.15	3411.53	3418.85	3464.94	2945.1	2919.6	2901.16	0.0263332	0.689102	0.292621	unchanged	0.232015	3.00027e-05	1.34594	up
meta_283	Quinic Acid	2499.99	2479.57	2397.78	2901.52	2888.02	3134.46	2173.95	2660.8	2240.66	0.0658712	0.579431	0.400614	unchanged	0.33967	0.03679	1.17907	up
meta_304	4,8-Dihydroxyquinoline-2-carboxylic acid	108.139	94.6811	119.668	87.8107	74.2323	73.7672	107.462	127.543	121.766	-0.148617	0.291697	0.677974	unchanged	-0.598427	0.00701498	1.26498	down
meta_310	Hibiscus acid	39.7355	42.811	31.0571	4.46735	4.79292	2.78464	2.45048	4.31497	5.49845	3.27589	0.00764834	1.27278	up	0.0121249	0.94988	0.0456918	unchanged
meta_321	Jasmonic acid	274.491	231.177	270.464	139.374	159.054	171.973	267.582	284.353	277.098	-0.0989559	0.330577	0.671506	unchanged	-0.822469	0.00155707	1.32954	down
meta_387	Abscisic acid	288.239	288.021	282.542	458.888	464.006	468.757	203.704	218.292	213.82	0.434258	0.000931148	1.29153	up	1.13066	4.85508e-06	1.34935	up
meta_450	Argininosuccinic acid	283.901	367.235	390.176	73.4343	118.409	96.9303	186.424	165.857	184.367	0.945036	0.0307279	1.21217	up	-0.919261	0.0112727	1.27387	down
